# Supplementary material for: Straightforward Inference of Ancestry and Admixture Proportions through Ancestry-Informative Insertion Deletion Multiplexing
Source: PLoS One. 2012 Jan 17;7(1):e29684. doi: 10.1371/journal.pone.0029684 (PMC3260179; doi:10.1371/journal.pone.0029684)
Supplement: File S1 — Genotypic data (STRUCTURE format) for the 46 AIM-INDELs in HGDP-CEPH diversity panel population samples from Africa, Europe, East Asia and Native America. (TXT) [file pone.0029684.s006.txt]

							1470	777	196	881	3122	548	659	2011	2929	593	798	1193	1871	17	2538	1644	3854	2275	94	3072	772	2313	397	1636	51	2431	2264	2256	128	15	2241	419	943	159	2005	250	1802	1607	1734	406	1386	1726	3626
993	1	1	430	BantuSouthAfrica	SouthAfrica	AFRICA	2	1	1	1	1	1	2	2	1	1	1	2	2	1	2	2	1	1	2	1	1	2	1	2	2	2	1	2	2	2	1	1	1	1	2	1	2	2	1	2	2	2	2
993	1	1	430	BantuSouthAfrica	SouthAfrica	AFRICA	2	2	2	1	2	2	2	2	1	1	2	2	2	1	2	2	2	2	2	2	1	2	1	2	2	2	2	2	2	2	1	1	2	2	2	1	2	2	2	2	2	2	2
994	1	1	430	BantuSouthAfrica	Lesotho	AFRICA	2	2	2	2	1	2	1	1	1	1	1	1	2	1	2	2	1	1	2	1	1	1	1	2	2	1	2	2	2	2	1	1	1	1	2	1	1	1	1	2	1	1	2
994	1	1	430	BantuSouthAfrica	Lesotho	AFRICA	2	2	2	2	2	2	2	2	1	1	2	2	2	1	2	2	2	2	2	2	1	2	2	2	2	2	2	2	2	2	1	1	1	1	2	1	2	2	1	2	2	1	2
1028	1	1	430	BantuSouthAfrica	BotswanaOrNamibia	AFRICA	1	2	1	1	1	2	2	2	1	1	1	2	2	1	2	2	1	1	2	2	1	2	1	2	2	2	2	2	1	1	1	1	2	1	2	1	1	1	1	1	2	1	2
1028	1	1	430	BantuSouthAfrica	BotswanaOrNamibia	AFRICA	2	2	2	2	2	2	2	2	2	2	2	2	2	2	2	2	1	2	2	2	1	2	1	2	2	2	2	2	2	2	1	1	2	2	2	1	1	1	2	2	2	2	2
1030	1	1	430	BantuSouthAfrica	BotswanaOrNamibia	AFRICA	1	1	1	2	1	1	2	2	1	1	1	2	1	1	2	1	1	1	2	1	1	2	1	1	2	2	1	2	2	2	1	2	2	1	2	1	1	1	1	1	2	2	2
1030	1	1	430	BantuSouthAfrica	BotswanaOrNamibia	AFRICA	2	1	2	2	2	2	2	2	1	1	1	2	2	1	2	2	1	1	2	1	2	2	2	2	2	2	2	2	2	2	2	2	2	1	2	2	1	2	2	2	2	2	2
1031	1	1	430	BantuSouthAfrica	Angola	AFRICA	2	2	1	2	1	1	2	1	1	1	2	2	2	1	2	2	1	2	2	2	1	2	1	2	2	1	1	2	2	1	1	1	1	2	1	1	2	1	1	2	2	1	2
1031	1	1	430	BantuSouthAfrica	Angola	AFRICA	2	2	1	2	1	2	2	1	1	1	2	2	2	1	2	2	2	2	2	2	1	2	2	2	2	2	2	2	2	2	1	1	1	2	2	1	2	2	2	2	2	2	2
1033	1	1	430	BantuSouthAfrica	SouthAfrica	AFRICA	2	2	2	2	1	2	1	2	1	2	2	2	2	1	2	1	1	2	2	1	1	2	2	2	2	2	1	2	1	2	1	1	1	1	2	1	1	2	1	2	1	2	2
1033	1	1	430	BantuSouthAfrica	SouthAfrica	AFRICA	2	2	2	2	2	2	2	2	1	2	2	2	2	2	2	1	2	2	2	2	1	2	2	2	2	2	2	2	2	2	1	2	2	2	2	2	2	2	2	2	2	2	2
1034	1	1	430	BantuSouthAfrica	BotswanaOrNamibia	AFRICA	1	1	2	1	1	1	1	1	1	1	2	1	2	1	2	1	1	2	2	1	1	2	1	2	2	1	1	2	2	1	1	1	2	1	2	1	1	1	1	2	1	2	2
1034	1	1	430	BantuSouthAfrica	BotswanaOrNamibia	AFRICA	2	2	2	2	2	2	1	2	1	2	2	2	2	1	2	2	2	2	2	2	1	2	2	2	2	2	2	2	2	2	1	1	2	1	2	2	1	2	2	2	2	2	2
1035	1	1	430	BantuSouthAfrica	BotswanaOrNamibia	AFRICA	1	2	1	1	1	1	1	2	1	1	1	2	2	1	2	1	2	1	2	2	1	1	1	2	1	2	2	2	2	1	1	1	2	1	2	1	1	2	1	1	1	2	2
1035	1	1	430	BantuSouthAfrica	BotswanaOrNamibia	AFRICA	2	2	2	2	1	1	2	2	1	2	2	2	2	1	2	2	2	2	2	2	1	2	2	2	2	2	2	2	2	2	2	1	2	1	2	1	2	2	2	2	2	2	2
1405	1	1	441	BantuKenya	Kenya	AFRICA	2	1	2	2	1	1	2	2	1	2	1	1	2	1	2	1	1	2	2	2	1	2	1	2	2	2	1	2	2	2	1	1	1	1	2	1	1	1	1	2	2	2	2
1405	1	1	441	BantuKenya	Kenya	AFRICA	2	2	2	2	1	1	2	2	2	2	2	2	2	1	2	2	2	2	2	2	1	2	1	2	2	2	2	2	2	2	1	1	2	2	2	2	2	2	2	2	2	2	2
1406	1	1	441	BantuKenya	Kenya	AFRICA	2	1	1	2	1	2	2	1	1	1	1	2	2	1	2	2	1	1	2	2	1	2	1	2	2	2	2	2	2	1	1	1	1	1	2	1	1	1	1	2	2	1	2
1406	1	1	441	BantuKenya	Kenya	AFRICA	2	2	1	2	2	2	2	2	2	1	2	2	2	1	2	2	1	2	2	2	2	2	1	2	2	2	2	2	2	2	1	1	2	1	2	1	2	2	1	2	2	2	2
1408	1	1	441	BantuKenya	Kenya	AFRICA	2	2	1	1	1	1	2	2	1	1	1	2	2	1	2	1	1	1	2	2	1	2	1	2	2	2	2	2	2	1	1	1	2	1	2	1	1	1	1	1	2	2	1
1408	1	1	441	BantuKenya	Kenya	AFRICA	2	2	1	2	2	2	2	2	1	1	2	2	2	1	2	2	2	1	2	2	1	2	2	2	2	2	2	2	2	2	1	1	2	2	2	2	2	2	2	2	2	2	2
1411	1	1	441	BantuKenya	Kenya	AFRICA	1	1	1	1	1	1	1	2	1	1	2	2	2	1	2	1	1	2	2	2	1	2	1	2	1	2	2	2	2	2	1	1	2	1	2	1	2	1	1	2	1	1	1
1411	1	1	441	BantuKenya	Kenya	AFRICA	2	1	2	2	2	2	2	2	1	2	2	2	2	2	2	1	1	2	2	2	1	2	1	2	2	2	2	2	2	2	1	1	2	1	2	1	2	2	1	2	2	2	2
1412	1	1	441	BantuKenya	Kenya	AFRICA	1	1	1	1	1	1	2	2	1	1	2	2	2	1	2	2	1	1	2	2	1	2	1	2	2	2	1	2	2	1	1	1	1	1	2	1	1	1	1	2	2	1	1
1412	1	1	441	BantuKenya	Kenya	AFRICA	2	1	2	2	2	2	2	2	2	2	2	2	2	2	2	2	2	1	2	2	1	2	1	2	2	2	2	2	2	2	2	1	2	1	2	1	2	2	2	2	2	2	2
1414	1	1	441	BantuKenya	Kenya	AFRICA	2	2	1	2	1	1	1	1	1	2	2	2	2	1	2	2	1	1	2	1	1	2	1	2	2	2	2	2	2	1	1	1	2	1	2	1	1	1	1	2	1	2	1
1414	1	1	441	BantuKenya	Kenya	AFRICA	2	2	1	2	2	2	2	2	2	2	2	2	2	1	2	2	1	2	2	2	2	2	1	2	2	2	2	2	2	2	2	1	2	2	2	1	2	2	1	2	2	2	2
1415	1	1	441	BantuKenya	Kenya	AFRICA	1	2	1	1	2	1	1	2	1	2	2	1	2	1	2	2	1	1	2	1	1	2	1	2	2	2	1	2	2	2	1	1	1	2	1	1	1	1	1	1	2	1	2
1415	1	1	441	BantuKenya	Kenya	AFRICA	2	2	2	2	2	2	2	2	2	2	2	2	2	1	2	2	2	2	2	2	1	2	1	2	2	2	2	2	2	2	1	1	2	2	2	1	2	1	2	2	2	2	2
1416	1	1	441	BantuKenya	Kenya	AFRICA	2	2	1	1	1	1	2	2	1	1	1	2	2	1	2	2	1	2	2	1	1	1	1	1	1	2	2	2	2	1	1	1	2	1	2	2	1	1	1	1	2	2	1
1416	1	1	441	BantuKenya	Kenya	AFRICA	2	2	1	2	1	2	2	2	1	1	2	2	2	2	2	2	1	2	2	2	1	2	2	2	2	2	2	2	2	2	1	1	2	1	2	2	2	1	1	2	2	2	2
1417	1	1	441	BantuKenya	Kenya	AFRICA	1	2	2	1	1	1	2	2	1	2	2	1	2	1	2	1	1	1	2	1	1	2	1	1	2	2	2	2	2	1	1	1	2	1	2	1	1	2	2	2	2	2	2
1417	1	1	441	BantuKenya	Kenya	AFRICA	2	2	2	1	2	1	2	2	2	2	2	1	2	1	2	2	2	2	2	2	1	2	1	2	2	2	2	2	2	2	1	1	2	2	2	2	1	2	2	2	2	2	2
1418	1	1	441	BantuKenya	Kenya	AFRICA	2	1	2	2	1	2	2	2	2	1	2	2	2	1	2	1	1	1	2	2	1	2	1	1	2	2	2	2	2	2	1	1	1	1	2	1	2	1	1	2	2	2	1
1418	1	1	441	BantuKenya	Kenya	AFRICA	2	2	2	2	1	2	2	2	2	1	2	2	2	2	2	2	1	1	2	2	1	2	1	2	2	2	2	2	2	2	1	1	1	2	2	1	2	2	2	2	2	2	2
1419	1	1	441	BantuKenya	Kenya	AFRICA	2	2	1	1	1	2	2	2	1	2	1	1	2	1	2	1	1	2	2	2	1	2	1	1	2	2	2	2	1	2	1	1	2	1	2	1	1	1	1	2	1	1	2
1419	1	1	441	BantuKenya	Kenya	AFRICA	2	2	2	2	2	2	2	2	1	2	2	2	2	1	2	2	1	2	2	2	1	2	2	2	2	2	2	2	2	2	2	1	2	1	2	1	2	2	2	2	2	2	2
904	1	1	464	Mandenka	Senegal	AFRICA	1	2	1	2	1	2	1	2	1	1	2	2	2	1	2	2	1	2	2	2	1	2	2	2	2	1	1	2	2	2	1	1	2	1	2	1	2	1	1	2	2	2	2
904	1	1	464	Mandenka	Senegal	AFRICA	1	2	2	2	2	2	2	2	1	2	2	2	2	1	2	2	2	2	2	2	1	2	2	2	2	2	2	2	2	2	2	1	2	1	2	2	2	2	1	2	2	2	2
905	1	1	464	Mandenka	Senegal	AFRICA	2	2	1	1	1	1	1	2	1	1	2	2	2	1	2	1	1	1	2	1	1	2	1	1	2	2	2	2	2	2	1	1	1	1	2	1	2	1	1	2	2	2	2
905	1	1	464	Mandenka	Senegal	AFRICA	2	2	1	2	2	1	2	2	1	2	2	2	2	1	2	1	2	1	2	2	1	2	2	2	2	2	2	2	2	2	2	1	2	1	2	2	2	1	1	2	2	2	2
906	1	1	464	Mandenka	Senegal	AFRICA	1	2	1	1	1	1	1	2	1	1	2	2	2	1	2	1	1	2	2	2	1	2	1	2	2	2	1	2	2	1	1	1	2	1	2	1	1	2	1	2	2	1	2
906	1	1	464	Mandenka	Senegal	AFRICA	2	2	2	2	1	2	1	2	1	2	2	2	2	2	2	1	1	2	2	2	1	2	2	2	2	2	2	2	2	2	2	1	2	1	2	2	2	2	1	2	2	2	2
907	1	1	464	Mandenka	Senegal	AFRICA	2	1	2	1	2	1	2	2	1	1	2	2	2	1	2	2	1	1	2	2	1	2	1	1	2	2	2	2	2	2	1	1	1	1	2	1	1	2	1	2	2	2	2
907	1	1	464	Mandenka	Senegal	AFRICA	2	1	2	2	2	2	2	2	1	1	2	2	2	1	2	2	2	2	2	2	1	2	2	1	2	2	2	2	2	2	2	1	2	1	2	1	2	2	1	2	2	2	2
908	1	1	464	Mandenka	Senegal	AFRICA	2	2	1	1	1	1	1	1	1	1	2	2	2	1	2	1	1	2	2	2	1	1	1	1	1	2	2	2	2	2	1	1	2	1	2	1	2	2	1	2	2	1	1
908	1	1	464	Mandenka	Senegal	AFRICA	2	2	1	2	2	1	2	1	1	1	2	2	2	2	2	2	2	2	2	2	1	2	2	2	2	2	2	2	2	2	2	1	2	2	2	1	2	2	1	2	2	1	2
909	1	1	464	Mandenka	Senegal	AFRICA	1	1	1	1	1	1	1	1	1	1	1	2	2	1	2	2	1	1	2	2	1	2	1	1	2	2	1	2	2	2	1	1	2	1	2	1	1	1	1	2	2	2	2
909	1	1	464	Mandenka	Senegal	AFRICA	2	2	1	2	1	2	2	2	1	1	2	2	2	1	2	2	2	2	2	2	1	2	2	2	2	2	2	2	2	2	2	1	2	2	2	1	2	2	1	2	2	2	2
910	1	1	464	Mandenka	Senegal	AFRICA	2	1	1	1	1	1	2	1	1	1	1	2	2	1	2	1	1	2	2	2	1	1	1	2	2	2	1	2	1	1	1	1	1	1	2	1	2	1	1	2	2	2	2
910	1	1	464	Mandenka	Senegal	AFRICA	2	2	1	2	2	2	2	2	1	2	2	2	2	2	2	2	1	2	2	2	1	1	2	2	2	2	2	2	2	2	1	1	2	1	2	1	2	2	2	2	2	2	2
911	1	1	464	Mandenka	Senegal	AFRICA	2	2	2	1	2	1	1	1	1	1	2	2	2	1	2	1	1	1	2	2	1	2	1	2	2	2	1	2	2	2	1	1	1	1	2	1	2	2	1	2	1	2	2
911	1	1	464	Mandenka	Senegal	AFRICA	2	2	2	2	2	2	2	2	2	1	2	2	2	2	2	1	1	1	2	2	1	2	2	2	2	2	2	2	2	2	2	1	2	1	2	1	2	2	1	2	2	2	2
912	1	1	464	Mandenka	Senegal	AFRICA	1	1	1	2	1	1	2	2	1	1	1	2	1	2	2	2	1	1	2	2	1	2	1	2	2	2	2	2	2	1	1	1	1	1	2	1	1	1	1	2	2	1	2
912	1	1	464	Mandenka	Senegal	AFRICA	2	2	2	2	1	2	2	2	1	2	1	2	2	2	2	2	1	2	2	2	1	2	2	2	2	2	2	2	2	2	2	1	2	1	2	1	2	2	1	2	2	1	2
913	1	1	464	Mandenka	Senegal	AFRICA	2	2	2	1	1	2	1	2	1	1	2	2	2	1	2	2	1	2	2	2	1	2	2	1	2	2	2	2	2	1	1	1	2	1	2	1	1	1	1	2	2	2	1
913	1	1	464	Mandenka	Senegal	AFRICA	2	2	2	1	1	2	2	2	2	2	2	2	2	1	2	2	2	2	2	2	1	2	2	2	2	2	2	2	2	2	2	1	2	1	2	1	2	2	1	2	2	2	2
914	1	1	464	Mandenka	Senegal	AFRICA	2	1	1	1	1	1	2	2	1	1	2	1	2	1	2	1	1	1	2	2	1	1	1	2	2	2	2	2	2	1	1	1	2	1	2	1	1	1	1	2	2	1	2
914	1	1	464	Mandenka	Senegal	AFRICA	2	1	1	2	1	2	2	2	2	2	2	1	2	1	2	2	1	2	2	2	1	2	1	2	2	2	2	2	2	2	2	2	2	1	2	1	2	2	1	2	2	1	2
915	1	1	464	Mandenka	Senegal	AFRICA	2	1	1	2	1	1	1	1	1	1	2	2	2	1	2	2	1	1	2	1	1	2	1	2	2	2	1	2	2	1	2	1	2	1	2	1	1	1	1	2	2	1	1
915	1	1	464	Mandenka	Senegal	AFRICA	2	1	2	2	1	2	2	1	1	2	2	2	2	2	2	2	2	1	2	2	1	2	2	2	2	2	2	2	2	2	2	1	2	1	2	1	2	1	1	2	2	2	2
917	1	1	464	Mandenka	Senegal	AFRICA	2	2	1	1	1	2	1	1	1	1	1	2	1	1	2	1	1	2	1	2	1	2	1	2	2	1	2	2	2	2	1	1	2	1	2	1	1	2	1	2	2	2	2
917	1	1	464	Mandenka	Senegal	AFRICA	2	2	2	2	1	2	2	2	1	1	1	2	2	2	2	1	2	2	1	2	2	2	1	2	2	2	2	2	2	2	1	1	2	2	2	1	2	2	1	2	2	2	2
918	1	1	464	Mandenka	Senegal	AFRICA	2	1	1	1	1	1	1	1	1	1	1	2	2	1	2	1	1	1	2	1	1	1	1	2	2	2	1	2	2	2	1	1	2	2	2	1	1	1	1	2	2	1	2
918	1	1	464	Mandenka	Senegal	AFRICA	2	2	2	2	1	2	2	2	1	2	2	2	2	1	2	2	1	2	2	1	1	2	1	2	2	2	2	2	2	2	1	1	2	2	2	1	2	2	1	2	2	2	2
1199	1	1	464	Mandenka	Senegal	AFRICA	1	1	2	2	1	2	2	2	1	1	2	1	1	1	2	2	1	2	2	1	1	1	2	2	2	2	2	2	2	2	1	1	2	1	2	1	2	1	1	1	2	2	2
1199	1	1	464	Mandenka	Senegal	AFRICA	2	1	2	2	2	2	2	2	2	1	2	2	2	2	2	2	2	2	2	2	1	2	2	2	2	2	2	2	2	2	2	1	2	1	2	2	2	2	1	2	2	2	2
1200	1	1	464	Mandenka	Senegal	AFRICA	2	1	1	1	1	1	2	2	1	1	1	2	2	1	2	2	1	1	1	2	1	2	2	2	2	2	2	2	2	1	1	1	2	1	1	1	2	1	1	2	2	2	1
1200	1	1	464	Mandenka	Senegal	AFRICA	2	2	2	2	2	1	2	2	1	1	2	2	2	1	2	2	1	1	2	2	1	2	2	2	2	2	2	2	2	2	2	1	2	1	2	2	2	2	2	2	2	2	2
1201	1	1	464	Mandenka	Senegal	AFRICA	1	2	2	1	1	2	1	1	1	1	2	2	2	1	2	2	1	1	2	2	1	2	1	2	2	2	2	2	2	2	1	1	1	1	2	1	1	1	1	2	2	1	2
1201	1	1	464	Mandenka	Senegal	AFRICA	2	2	2	2	1	2	2	2	1	1	2	2	2	1	2	2	2	1	2	2	1	2	1	2	2	2	2	2	2	2	2	2	2	1	2	2	2	2	1	2	2	2	2
1202	1	1	464	Mandenka	Senegal	AFRICA	2	2	1	1	1	2	2	2	1	1	2	1	2	2	2	1	1	1	2	2	1	2	1	1	2	2	1	2	2	2	1	1	2	1	2	1	1	1	1	2	1	1	2
1202	1	1	464	Mandenka	Senegal	AFRICA	2	2	2	2	1	2	2	2	1	1	2	1	2	2	2	2	2	2	2	2	1	2	2	1	2	2	2	2	2	2	1	1	2	1	2	1	2	1	1	2	2	2	2
1283	1	1	464	Mandenka	Senegal	AFRICA	2	1	1	2	1	1	2	2	1	1	1	2	2	1	2	2	1	1	2	2	1	2	1	1	1	2	2	2	2	2	1	1	2	1	2	1	1	1	1	2	2	2	2
1283	1	1	464	Mandenka	Senegal	AFRICA	2	2	1	2	2	2	2	2	2	2	2	2	2	1	2	2	2	2	2	2	1	2	1	2	2	2	2	2	2	2	1	1	2	2	2	1	2	2	2	2	2	2	2
1284	1	1	464	Mandenka	Senegal	AFRICA	1	1	1	1	1	2	2	1	1	2	2	2	2	1	2	2	1	1	2	2	1	2	1	2	2	2	2	2	2	2	1	1	2	-9	2	1	2	1	1	2	2	1	2
1284	1	1	464	Mandenka	Senegal	AFRICA	2	2	1	2	2	2	2	2	1	2	2	2	2	2	2	2	2	2	2	2	1	2	1	2	2	2	2	2	2	2	1	1	2	-9	2	1	2	1	1	2	2	2	2
1285	1	1	464	Mandenka	Senegal	AFRICA	1	2	1	2	1	1	1	2	1	1	2	2	2	2	2	1	1	2	2	2	1	2	1	1	2	2	1	2	2	1	2	1	2	1	1	1	1	1	1	2	2	1	1
1285	1	1	464	Mandenka	Senegal	AFRICA	2	2	1	2	1	2	1	2	1	2	2	2	2	2	2	2	1	2	2	2	1	2	1	2	2	2	2	2	2	2	2	1	2	1	2	1	2	2	1	2	2	2	2
1286	1	1	464	Mandenka	Senegal	AFRICA	1	2	1	2	1	2	1	2	1	1	2	1	2	1	2	1	1	2	2	2	1	2	1	1	2	2	2	2	2	2	1	1	2	1	2	1	1	1	1	2	2	2	2
1286	1	1	464	Mandenka	Senegal	AFRICA	2	2	1	2	1	2	1	2	1	1	2	2	2	2	2	2	1	2	2	2	1	2	1	2	2	2	2	2	2	2	2	1	2	1	2	1	2	1	1	2	2	2	2
920	1	1	465	Yoruba	Nigeria	AFRICA	2	1	1	1	1	2	1	2	1	1	2	1	2	1	2	2	1	1	2	2	1	2	1	2	2	2	2	2	2	1	1	1	1	1	2	1	1	1	1	2	2	1	2
920	1	1	465	Yoruba	Nigeria	AFRICA	2	2	2	2	1	2	2	2	2	2	2	2	2	2	2	2	1	2	2	2	1	2	1	2	2	2	2	2	2	2	1	1	2	2	2	1	2	2	1	2	2	2	2
924	1	1	465	Yoruba	Nigeria	AFRICA	2	1	2	2	1	2	1	2	1	1	1	1	2	1	2	2	1	1	2	2	1	2	1	1	2	1	2	2	2	1	1	1	2	1	2	1	1	1	1	2	2	2	1
924	1	1	465	Yoruba	Nigeria	AFRICA	2	1	2	2	2	2	2	2	1	1	2	2	2	2	2	2	1	1	2	2	1	2	2	2	2	2	2	2	2	2	1	1	2	1	2	2	2	2	1	2	2	2	2
925	1	1	465	Yoruba	Nigeria	AFRICA	2	2	2	1	1	2	1	1	1	1	2	2	2	1	2	1	1	2	2	2	1	2	1	2	2	1	1	2	2	1	1	1	1	1	2	1	1	1	1	2	2	1	2
925	1	1	465	Yoruba	Nigeria	AFRICA	2	2	2	2	2	2	2	2	2	1	2	2	2	1	2	2	2	2	2	2	1	2	1	2	2	2	1	2	2	2	2	2	2	2	2	1	2	1	1	2	2	2	2
926	1	1	465	Yoruba	Nigeria	AFRICA	2	1	1	2	1	2	2	2	1	1	2	2	2	1	2	2	1	1	2	2	1	2	1	2	2	2	2	2	2	1	1	1	1	2	2	1	1	1	1	2	1	1	1
926	1	1	465	Yoruba	Nigeria	AFRICA	2	2	2	2	2	2	2	2	1	1	2	2	2	1	2	2	1	1	2	2	1	2	1	2	2	2	2	2	2	2	1	1	2	2	2	2	2	1	1	2	2	2	2
927	1	1	465	Yoruba	Nigeria	AFRICA	1	1	1	2	2	1	1	2	1	1	2	2	2	1	2	2	1	1	2	2	1	2	1	2	2	2	1	2	2	2	1	1	2	2	2	1	1	1	1	2	2	1	2
927	1	1	465	Yoruba	Nigeria	AFRICA	2	2	1	2	2	2	1	2	2	1	2	2	2	2	2	2	2	1	2	2	1	2	1	2	2	2	2	2	2	2	2	1	2	2	2	1	1	2	1	2	2	2	2
928	1	1	465	Yoruba	Nigeria	AFRICA	1	1	2	1	1	2	2	2	1	1	2	2	2	1	2	1	1	2	2	2	1	2	1	1	2	1	2	2	2	1	1	1	2	1	2	1	1	2	1	2	2	2	2
928	1	1	465	Yoruba	Nigeria	AFRICA	2	2	2	2	1	2	2	2	1	1	2	2	2	1	2	2	2	2	2	2	1	2	2	2	2	2	2	2	2	2	1	1	2	2	2	2	2	2	2	2	2	2	2
929	1	1	465	Yoruba	Nigeria	AFRICA	1	1	1	2	2	1	1	2	1	1	2	2	2	1	2	2	1	1	2	2	1	2	1	2	1	2	1	2	2	2	1	1	2	1	2	1	1	1	1	2	1	2	2
929	1	1	465	Yoruba	Nigeria	AFRICA	2	2	2	2	2	2	2	2	1	2	2	2	2	1	2	2	1	1	2	2	1	2	1	2	2	2	2	2	2	2	2	1	2	2	2	1	2	2	2	2	2	2	2
930	1	1	465	Yoruba	Nigeria	AFRICA	2	2	1	1	1	1	1	1	1	1	2	2	2	1	2	2	1	1	2	2	1	1	1	2	2	2	1	2	2	1	1	1	2	1	1	1	1	2	1	2	2	2	1
930	1	1	465	Yoruba	Nigeria	AFRICA	2	2	2	2	2	1	2	2	1	2	2	2	2	2	2	2	1	2	2	2	1	2	1	2	2	2	2	2	2	2	1	1	2	1	2	1	2	2	1	2	2	2	2
931	1	1	465	Yoruba	Nigeria	AFRICA	1	1	1	2	2	2	1	2	2	1	2	2	2	2	2	2	1	1	2	2	1	2	1	2	2	2	2	2	2	1	1	1	2	1	2	1	2	1	1	2	1	1	2
931	1	1	465	Yoruba	Nigeria	AFRICA	1	2	1	2	2	2	2	2	2	2	2	2	2	2	2	2	1	2	2	2	1	2	2	2	2	2	2	2	2	2	2	1	2	1	2	2	2	1	1	2	2	2	2
932	1	1	465	Yoruba	Nigeria	AFRICA	2	1	1	2	1	2	2	2	1	1	1	-9	2	1	2	2	1	1	2	1	1	2	1	2	2	2	2	2	2	2	1	1	2	1	2	1	1	1	1	2	2	1	2
932	1	1	465	Yoruba	Nigeria	AFRICA	2	2	2	2	1	2	2	2	1	2	2	-9	2	2	2	2	1	1	2	2	1	2	2	2	2	2	2	2	2	2	2	2	2	1	2	2	2	2	1	2	2	2	2
933	1	1	465	Yoruba	Nigeria	AFRICA	2	1	1	2	1	1	1	2	1	1	1	2	2	2	2	2	1	2	2	2	1	2	1	2	2	2	1	2	2	2	1	1	2	1	2	1	1	2	1	2	2	1	2
933	1	1	465	Yoruba	Nigeria	AFRICA	2	2	2	2	1	2	2	2	1	1	2	2	2	2	2	2	2	2	2	2	1	2	2	2	2	2	2	2	2	2	1	1	2	1	2	2	2	2	2	2	2	2	2
934	1	1	465	Yoruba	Nigeria	AFRICA	2	1	2	2	2	1	2	1	1	1	1	1	2	1	2	2	1	1	2	2	1	2	1	1	1	2	2	2	2	1	1	1	2	1	2	1	1	2	1	2	2	1	2
934	1	1	465	Yoruba	Nigeria	AFRICA	2	2	2	2	2	2	2	1	1	2	2	2	2	2	2	2	2	1	2	2	1	2	1	2	2	2	2	2	2	1	1	1	2	1	2	1	1	2	1	2	2	2	2
935	1	1	465	Yoruba	Nigeria	AFRICA	1	2	1	1	1	1	1	2	1	1	1	1	2	1	2	1	1	2	2	2	1	1	1	1	2	2	1	2	2	2	1	1	2	1	2	1	2	1	1	2	2	2	2
935	1	1	465	Yoruba	Nigeria	AFRICA	2	2	2	2	2	1	2	2	1	1	2	2	2	1	2	2	2	2	2	2	1	2	1	2	2	2	1	2	2	2	1	1	2	1	2	1	2	2	1	2	2	2	2
936	1	1	465	Yoruba	Nigeria	AFRICA	2	1	1	1	1	1	1	2	1	1	1	2	2	1	2	2	1	1	2	2	1	2	1	1	2	2	1	2	2	1	1	1	1	1	2	1	1	2	1	2	2	1	2
936	1	1	465	Yoruba	Nigeria	AFRICA	2	2	2	2	2	1	2	2	1	2	2	2	2	2	2	2	2	2	2	2	1	2	1	2	2	2	2	2	2	1	1	1	2	2	2	1	2	2	2	2	2	2	2
937	1	1	465	Yoruba	Nigeria	AFRICA	2	2	1	1	2	1	2	2	1	1	2	1	1	1	2	2	1	1	2	2	1	2	1	2	2	2	2	2	2	2	1	1	1	1	2	1	1	2	1	2	2	2	1
937	1	1	465	Yoruba	Nigeria	AFRICA	2	2	1	2	2	2	2	2	1	2	2	2	2	1	2	2	2	2	2	2	2	2	1	2	2	2	2	2	2	2	1	1	2	2	2	2	2	2	1	2	2	2	2
938	1	1	465	Yoruba	Nigeria	AFRICA	2	1	1	1	1	1	1	1	1	1	2	2	2	1	2	1	1	1	2	2	1	1	1	1	1	2	2	2	2	2	1	1	1	1	2	1	1	1	1	2	2	1	2
938	1	1	465	Yoruba	Nigeria	AFRICA	2	2	1	1	1	2	2	2	2	1	2	2	2	1	2	2	2	2	2	2	1	2	1	2	2	2	2	2	2	2	2	1	2	1	2	2	1	2	1	2	2	2	2
939	1	1	465	Yoruba	Nigeria	AFRICA	1	1	1	1	1	1	1	2	1	1	1	2	2	1	2	1	1	1	2	2	1	2	1	2	2	2	2	2	2	1	1	1	2	1	2	1	1	2	1	2	2	2	2
939	1	1	465	Yoruba	Nigeria	AFRICA	2	1	1	2	2	1	2	2	1	1	2	2	2	2	2	2	2	1	2	2	1	2	2	2	2	2	2	2	2	2	2	1	2	2	2	1	2	2	2	2	2	2	2
940	1	1	465	Yoruba	Nigeria	AFRICA	2	1	1	1	1	1	2	2	1	1	2	2	2	1	2	2	1	1	2	2	1	1	1	2	2	2	1	2	2	2	1	1	2	1	2	1	1	1	1	2	1	1	2
940	1	1	465	Yoruba	Nigeria	AFRICA	2	2	2	2	2	1	2	2	2	2	2	2	2	1	2	2	1	1	2	2	1	2	1	2	2	2	2	2	2	2	1	1	2	1	2	2	2	1	1	2	2	2	2
941	1	1	465	Yoruba	Nigeria	AFRICA	2	2	1	1	1	2	2	2	2	1	2	2	2	1	2	2	1	2	2	2	1	2	1	1	2	2	2	2	2	2	1	1	1	1	2	1	1	2	1	2	1	2	2
941	1	1	465	Yoruba	Nigeria	AFRICA	2	2	2	2	2	2	2	2	2	1	2	2	2	2	2	2	2	2	2	2	1	2	1	2	2	2	2	2	2	2	1	1	2	2	2	1	1	2	2	2	2	2	2
942	1	1	465	Yoruba	Nigeria	AFRICA	2	1	1	2	1	1	1	2	1	1	2	1	2	1	2	2	1	1	2	2	1	2	1	1	1	2	2	2	2	2	1	1	2	1	1	1	1	1	1	2	2	2	1
942	1	1	465	Yoruba	Nigeria	AFRICA	2	2	2	2	1	2	2	2	1	2	2	2	2	1	2	2	2	2	2	2	1	2	1	1	2	2	2	2	2	2	1	1	2	2	2	2	2	1	2	2	2	2	2
943	1	1	465	Yoruba	Nigeria	AFRICA	1	1	1	1	1	1	1	2	1	1	2	1	2	1	2	1	1	1	2	2	1	2	1	1	2	2	2	2	2	2	1	1	2	1	2	1	1	1	1	2	2	1	2
943	1	1	465	Yoruba	Nigeria	AFRICA	2	1	2	2	1	2	2	2	2	1	2	1	2	2	2	2	1	2	2	2	1	2	1	2	2	2	2	2	2	2	2	1	2	2	2	2	1	1	1	2	2	1	2
944	1	1	465	Yoruba	Nigeria	AFRICA	2	1	1	1	1	2	1	1	1	1	2	1	1	1	2	1	1	1	2	2	1	1	1	2	1	2	1	2	2	1	1	1	2	1	2	1	1	1	1	2	1	2	1
944	1	1	465	Yoruba	Nigeria	AFRICA	2	2	1	2	2	2	2	2	1	1	2	2	2	1	2	2	1	2	2	2	1	2	2	2	2	2	2	2	2	2	2	2	2	1	2	1	2	2	2	2	2	2	2
452	1	1	488	BiakaPygmy	CentralAfricanRepublic	AFRICA	2	2	1	1	2	1	2	2	1	1	2	2	2	1	2	2	1	1	1	2	1	2	1	2	2	2	2	2	2	2	1	1	2	1	2	1	1	2	1	2	2	2	2
452	1	1	488	BiakaPygmy	CentralAfricanRepublic	AFRICA	2	2	1	1	2	2	2	2	1	2	2	2	2	1	2	2	2	2	1	2	2	2	1	2	2	2	2	2	2	2	1	1	2	1	2	1	2	2	1	2	2	2	2
453	1	1	488	BiakaPygmy	CentralAfricanRepublic	AFRICA	1	1	1	1	2	1	2	2	1	1	1	2	2	1	2	2	1	1	2	2	1	2	1	2	2	2	2	2	2	2	1	1	2	1	2	1	1	1	1	2	2	2	1
453	1	1	488	BiakaPygmy	CentralAfricanRepublic	AFRICA	2	1	2	2	2	2	2	2	1	1	2	2	2	2	2	2	2	2	2	2	1	2	2	2	2	2	2	2	2	2	1	1	2	2	2	1	1	2	1	2	2	2	2
454	1	1	488	BiakaPygmy	CentralAfricanRepublic	AFRICA	2	2	1	2	2	2	1	2	1	1	1	2	2	1	2	2	1	1	1	2	1	2	1	2	2	2	1	2	2	2	1	1	2	1	2	1	1	2	1	2	2	2	2
454	1	1	488	BiakaPygmy	CentralAfricanRepublic	AFRICA	2	2	1	2	2	2	1	2	2	1	2	2	2	1	2	2	1	2	2	2	1	2	2	2	2	2	2	2	2	2	1	2	2	1	2	2	1	2	1	2	2	2	2
455	1	1	488	BiakaPygmy	CentralAfricanRepublic	AFRICA	2	1	1	1	1	1	1	1	1	1	2	1	2	1	2	2	1	1	2	2	1	2	1	1	2	1	2	2	2	1	1	1	1	1	2	1	1	2	1	2	2	2	2
455	1	1	488	BiakaPygmy	CentralAfricanRepublic	AFRICA	2	1	2	2	2	2	2	2	2	1	2	2	2	1	2	2	2	2	2	2	1	2	1	2	2	2	2	2	2	2	2	1	2	1	2	2	1	2	1	2	2	2	2
457	1	1	488	BiakaPygmy	CentralAfricanRepublic	AFRICA	2	1	1	1	1	2	2	1	1	1	2	2	1	1	2	2	1	1	2	2	1	2	1	2	1	2	2	2	2	2	1	1	1	1	2	1	1	1	1	2	2	2	2
457	1	1	488	BiakaPygmy	CentralAfricanRepublic	AFRICA	2	1	2	2	2	2	2	2	2	2	2	2	2	1	2	2	1	2	2	2	1	2	1	2	2	2	2	2	2	2	2	1	2	1	2	1	1	2	1	2	2	2	2
458	1	1	488	BiakaPygmy	CentralAfricanRepublic	AFRICA	2	1	1	1	1	1	2	2	1	1	1	2	2	1	2	2	1	1	2	2	1	2	1	2	2	2	2	2	2	2	1	1	2	1	2	1	1	1	1	2	2	2	2
458	1	1	488	BiakaPygmy	CentralAfricanRepublic	AFRICA	2	2	2	2	2	2	2	2	2	1	2	2	2	1	2	2	2	2	2	2	1	2	1	2	2	2	2	2	2	2	1	1	2	1	2	2	2	2	2	2	2	2	2
459	1	1	488	BiakaPygmy	CentralAfricanRepublic	AFRICA	2	2	1	2	1	1	2	2	1	1	2	2	2	1	2	2	1	2	2	2	1	2	1	2	2	2	2	2	2	2	1	1	1	1	2	1	1	1	1	2	1	2	2
459	1	1	488	BiakaPygmy	CentralAfricanRepublic	AFRICA	2	2	1	2	2	2	2	2	2	1	2	2	2	1	2	2	1	2	2	2	1	2	1	2	2	2	2	2	2	2	1	1	2	2	2	1	1	2	1	2	2	2	2
460	1	1	488	BiakaPygmy	CentralAfricanRepublic	AFRICA	2	1	2	2	1	2	1	1	1	1	1	2	2	1	2	2	1	1	1	2	1	2	1	2	2	2	2	2	2	2	1	1	1	1	2	1	1	2	1	2	2	2	1
460	1	1	488	BiakaPygmy	CentralAfricanRepublic	AFRICA	2	2	2	2	2	2	2	2	1	2	2	2	2	1	2	2	2	1	2	2	1	2	2	2	2	2	2	2	2	2	1	2	2	2	2	1	2	2	2	2	2	2	2
461	1	1	488	BiakaPygmy	CentralAfricanRepublic	AFRICA	1	1	1	2	1	2	1	2	1	1	1	2	2	1	2	2	1	1	1	2	1	2	1	2	2	2	2	2	2	2	1	1	2	1	2	1	1	2	1	2	1	2	2
461	1	1	488	BiakaPygmy	CentralAfricanRepublic	AFRICA	2	1	1	2	1	2	2	2	2	1	2	2	2	1	2	2	1	1	2	2	1	2	1	2	2	2	2	2	2	2	1	1	2	1	2	2	1	2	1	2	2	2	2
464	1	1	488	BiakaPygmy	CentralAfricanRepublic	AFRICA	2	2	1	2	1	1	2	1	1	1	2	1	2	1	2	2	1	1	2	2	1	2	1	2	1	1	2	2	2	2	1	1	2	1	2	1	1	1	1	2	2	2	2
464	1	1	488	BiakaPygmy	CentralAfricanRepublic	AFRICA	2	2	1	2	2	1	2	2	2	2	2	2	2	1	2	2	1	2	2	2	1	2	2	2	2	2	2	2	2	2	2	1	2	2	2	1	2	2	1	2	2	2	2
465	1	1	488	BiakaPygmy	CentralAfricanRepublic	AFRICA	2	2	1	1	1	2	1	2	1	1	2	2	2	1	2	2	1	1	2	2	1	2	1	2	2	2	2	2	2	2	1	1	2	1	2	1	1	1	1	2	1	2	2
465	1	1	488	BiakaPygmy	CentralAfricanRepublic	AFRICA	2	2	1	1	2	2	2	2	2	1	2	2	2	1	2	2	1	2	2	2	1	2	1	2	2	2	2	2	2	2	2	1	2	1	2	1	1	2	1	2	2	2	2
466	1	1	488	BiakaPygmy	CentralAfricanRepublic	AFRICA	2	2	1	2	2	1	1	1	1	2	2	2	1	1	2	2	1	1	2	2	1	2	1	2	2	2	2	2	2	2	1	1	2	1	2	1	1	2	1	2	1	2	2
466	1	1	488	BiakaPygmy	CentralAfricanRepublic	AFRICA	2	2	1	2	2	2	2	2	2	2	2	2	2	1	2	2	2	2	2	2	1	2	1	2	2	2	2	2	2	2	1	1	2	1	2	1	1	2	1	2	2	2	2
469	1	1	488	BiakaPygmy	CentralAfricanRepublic	AFRICA	2	1	1	2	2	2	2	1	1	1	1	1	2	1	2	1	1	1	2	2	1	2	1	2	2	2	2	2	2	1	1	1	2	1	2	1	1	2	1	2	2	2	1
469	1	1	488	BiakaPygmy	CentralAfricanRepublic	AFRICA	2	2	1	2	2	2	2	2	1	2	2	2	2	1	2	2	1	2	2	2	1	2	1	2	2	2	2	2	2	2	2	2	2	2	2	1	2	2	1	2	2	2	2
470	1	1	488	BiakaPygmy	CentralAfricanRepublic	AFRICA	2	2	1	1	1	2	2	2	1	1	1	2	2	1	2	2	1	1	2	2	1	1	1	2	2	2	2	2	2	2	1	1	2	1	2	1	1	2	1	2	2	2	2
470	1	1	488	BiakaPygmy	CentralAfricanRepublic	AFRICA	2	2	1	2	2	2	2	2	1	1	2	2	2	2	2	2	2	1	2	2	1	2	1	2	2	2	2	2	2	2	1	1	2	1	2	1	1	2	1	2	2	2	2
472	1	1	488	BiakaPygmy	CentralAfricanRepublic	AFRICA	1	2	1	1	1	2	1	2	1	1	2	2	2	1	2	2	1	1	2	2	1	1	1	2	2	2	2	2	2	2	1	1	2	1	2	1	1	1	1	2	2	2	2
472	1	1	488	BiakaPygmy	CentralAfricanRepublic	AFRICA	2	2	1	2	2	2	2	2	2	1	2	2	2	1	2	2	1	2	2	2	1	1	1	2	2	2	2	2	2	2	1	1	2	1	2	2	2	2	1	2	2	2	2
473	1	1	488	BiakaPygmy	CentralAfricanRepublic	AFRICA	2	1	1	1	1	1	2	1	1	1	1	1	2	1	2	2	1	1	2	2	1	2	1	2	2	2	2	2	2	2	1	1	2	1	2	1	1	2	1	2	2	2	1
473	1	1	488	BiakaPygmy	CentralAfricanRepublic	AFRICA	2	2	1	2	1	2	2	2	1	2	2	2	2	1	2	2	2	1	2	2	1	2	1	2	2	2	2	2	2	2	1	1	2	2	2	1	2	2	2	2	2	2	2
475	1	1	488	BiakaPygmy	CentralAfricanRepublic	AFRICA	2	1	2	1	1	1	1	1	1	1	2	2	2	1	2	2	1	2	1	2	1	1	1	2	2	2	2	2	2	1	1	1	2	1	2	1	1	1	1	2	1	2	1
475	1	1	488	BiakaPygmy	CentralAfricanRepublic	AFRICA	2	1	2	2	1	2	2	2	1	1	2	2	2	1	2	2	2	2	2	2	1	2	1	2	2	2	2	2	2	2	2	1	2	2	2	2	2	2	1	2	1	2	2
479	1	1	488	BiakaPygmy	CentralAfricanRepublic	AFRICA	2	1	1	1	2	1	1	1	1	1	1	2	2	1	2	1	1	1	2	2	1	2	1	2	2	2	2	2	2	2	1	1	2	1	2	1	1	1	1	2	2	2	2
479	1	1	488	BiakaPygmy	CentralAfricanRepublic	AFRICA	2	2	2	2	2	2	1	2	2	2	2	2	2	1	2	2	2	1	2	2	1	2	1	2	2	2	2	2	2	2	1	1	2	2	2	1	2	2	1	2	2	2	2
985	1	1	488	BiakaPygmy	CentralAfricanRepublic	AFRICA	2	1	1	1	1	2	2	2	1	1	1	1	2	1	2	2	1	2	2	2	1	1	1	2	2	2	2	2	2	2	1	2	2	1	2	1	1	1	1	2	1	2	2
985	1	1	488	BiakaPygmy	CentralAfricanRepublic	AFRICA	2	2	2	2	2	2	2	2	1	2	2	2	2	1	2	2	2	2	2	2	1	2	2	2	2	2	2	2	2	2	1	2	2	1	2	1	2	2	2	2	2	2	2
986	1	1	488	BiakaPygmy	CentralAfricanRepublic	AFRICA	2	2	1	2	1	2	1	1	1	1	1	1	2	1	2	2	1	1	2	2	2	2	1	2	2	1	2	2	2	2	1	1	2	1	2	1	1	2	1	2	2	2	2
986	1	1	488	BiakaPygmy	CentralAfricanRepublic	AFRICA	2	2	2	2	2	2	2	2	1	1	1	2	2	2	2	2	1	1	2	2	2	2	2	2	2	2	2	2	2	2	2	1	2	1	2	1	2	2	1	2	2	2	2
1086	1	1	488	BiakaPygmy	CentralAfricanRepublic	AFRICA	2	1	1	2	1	1	1	2	1	1	1	1	2	1	2	2	1	1	1	2	1	2	1	1	2	2	2	2	2	2	1	1	2	1	2	1	1	1	1	2	2	1	2
1086	1	1	488	BiakaPygmy	CentralAfricanRepublic	AFRICA	2	2	2	2	2	1	2	2	2	2	1	2	2	1	2	2	1	2	2	2	1	2	1	1	2	2	2	2	2	2	1	1	2	1	2	1	2	2	1	2	2	2	2
1090	1	1	488	BiakaPygmy	CentralAfricanRepublic	AFRICA	2	1	1	2	1	2	2	1	1	1	1	2	1	1	2	2	1	2	2	2	1	2	1	2	2	2	2	2	2	2	1	1	2	1	2	1	1	2	1	2	1	2	2
1090	1	1	488	BiakaPygmy	CentralAfricanRepublic	AFRICA	2	2	2	2	2	2	2	2	1	2	1	2	2	1	2	2	1	2	2	2	1	2	1	2	2	2	2	2	2	2	1	1	2	1	2	1	2	2	1	2	2	2	2
1094	1	1	488	BiakaPygmy	CentralAfricanRepublic	AFRICA	2	1	1	2	2	2	1	2	1	1	2	2	1	1	2	1	1	1	1	2	1	2	1	2	2	2	2	2	2	1	1	1	2	1	2	1	1	2	1	2	2	2	2
1094	1	1	488	BiakaPygmy	CentralAfricanRepublic	AFRICA	2	1	2	2	2	2	2	2	2	2	2	2	2	1	2	2	2	1	2	2	1	2	1	2	2	2	2	2	2	2	1	1	2	1	2	1	2	2	1	2	2	2	2
449	1	1	489	MbutiPygmy	Congo	AFRICA	1	2	1	2	1	2	2	2	1	1	2	2	1	1	2	2	1	1	2	2	1	1	1	2	2	2	2	2	2	2	1	1	2	1	2	2	2	1	1	2	2	2	2
449	1	1	489	MbutiPygmy	Congo	AFRICA	2	2	2	2	2	2	2	2	2	2	2	2	2	1	2	2	1	1	2	2	1	2	2	2	2	2	2	2	2	2	1	1	2	1	2	2	2	2	1	2	2	2	2
450	1	1	489	MbutiPygmy	Congo	AFRICA	2	1	1	1	1	2	1	2	1	1	1	2	2	1	2	2	1	1	2	2	1	2	1	2	2	2	2	2	2	2	1	1	2	2	2	1	1	2	1	2	1	2	2
450	1	1	489	MbutiPygmy	Congo	AFRICA	2	2	2	2	2	2	2	2	1	2	2	2	2	1	2	2	1	2	2	2	1	2	1	2	2	2	2	2	2	2	1	1	2	2	2	1	2	2	1	2	2	2	2
456	1	1	489	MbutiPygmy	Congo	AFRICA	2	1	1	2	1	2	2	2	1	1	1	2	2	1	2	2	1	1	2	2	1	1	1	2	2	2	2	2	2	2	1	1	2	1	2	1	1	1	1	2	1	2	2
456	1	1	489	MbutiPygmy	Congo	AFRICA	2	2	1	2	2	2	2	2	1	1	2	2	2	2	2	2	1	1	2	2	1	2	1	2	2	2	2	2	2	2	1	1	2	2	2	1	2	2	1	2	2	2	2
462	1	1	489	MbutiPygmy	Congo	AFRICA	2	1	1	2	2	2	2	2	1	1	1	2	2	1	2	2	1	1	2	2	1	2	1	2	2	2	2	2	2	2	1	1	2	1	2	1	1	2	1	2	2	2	1
462	1	1	489	MbutiPygmy	Congo	AFRICA	2	2	2	2	2	2	2	2	2	1	1	2	2	1	2	2	1	1	2	2	1	2	2	2	2	2	2	2	2	2	1	1	2	1	2	1	1	2	1	2	2	2	2
463	1	1	489	MbutiPygmy	Congo	AFRICA	2	1	1	2	1	1	2	2	1	1	1	2	2	1	2	2	1	1	1	1	1	2	1	2	2	2	1	2	2	1	1	1	1	1	2	1	1	1	1	1	2	2	2
463	1	1	489	MbutiPygmy	Congo	AFRICA	2	2	2	2	1	2	2	2	1	1	2	2	2	1	2	2	2	2	2	2	2	2	2	2	2	2	2	2	2	2	1	1	1	2	2	1	1	2	2	2	2	2	2
467	1	1	489	MbutiPygmy	Congo	AFRICA	2	2	2	1	2	2	2	2	1	1	2	2	2	1	2	2	1	1	1	1	1	2	1	2	2	2	2	2	2	2	1	1	2	1	2	1	1	1	1	2	2	2	2
467	1	1	489	MbutiPygmy	Congo	AFRICA	2	2	2	2	2	2	2	2	2	1	2	2	2	1	2	2	1	2	1	2	1	2	1	2	2	2	2	2	2	2	1	1	2	2	2	2	2	2	1	2	2	2	2
471	1	1	489	MbutiPygmy	Congo	AFRICA	2	2	2	1	2	2	2	2	1	1	2	1	2	1	2	1	1	2	2	1	1	2	1	2	2	2	2	2	2	1	1	1	1	1	2	1	1	1	1	2	1	2	1
471	1	1	489	MbutiPygmy	Congo	AFRICA	2	2	2	2	2	2	2	2	1	1	2	2	2	1	2	2	1	2	2	2	2	2	1	2	2	2	2	2	2	2	1	1	2	1	2	1	1	2	1	2	2	2	2
474	1	1	489	MbutiPygmy	Congo	AFRICA	2	1	2	2	1	1	2	2	1	1	1	1	2	1	2	2	1	1	2	1	1	2	2	2	2	2	2	2	2	2	1	1	2	1	2	1	1	1	1	1	2	2	2
474	1	1	489	MbutiPygmy	Congo	AFRICA	2	2	2	2	1	2	2	2	1	2	2	2	2	1	2	2	1	2	2	2	1	2	2	2	2	2	2	2	2	2	1	1	2	1	2	1	2	2	1	2	2	2	2
476	1	1	489	MbutiPygmy	Congo	AFRICA	1	1	1	1	2	1	2	2	1	1	1	2	2	1	2	1	1	1	2	2	1	2	1	2	2	2	2	2	2	2	1	1	2	-9	2	1	1	2	1	2	1	2	2
476	1	1	489	MbutiPygmy	Congo	AFRICA	2	2	2	2	2	2	2	2	2	1	2	2	2	1	2	2	1	2	2	2	1	2	1	2	2	2	2	2	2	2	1	1	2	-9	2	2	2	2	1	2	2	2	2
478	1	1	489	MbutiPygmy	Congo	AFRICA	2	1	2	1	1	1	2	2	1	1	1	2	2	1	2	2	1	1	2	2	1	2	1	2	2	2	2	2	2	2	1	1	1	1	2	1	2	1	1	2	2	2	2
478	1	1	489	MbutiPygmy	Congo	AFRICA	2	2	2	2	2	2	2	2	1	2	2	2	2	1	2	2	1	1	2	2	1	2	1	2	2	2	2	2	2	2	1	1	2	2	2	1	2	1	1	2	2	2	2
982	1	1	489	MbutiPygmy	Congo	AFRICA	2	1	1	1	1	2	1	2	1	1	1	2	2	1	2	2	1	1	2	2	1	2	1	1	2	2	2	2	2	1	1	1	2	1	2	1	1	2	1	2	1	2	2
982	1	1	489	MbutiPygmy	Congo	AFRICA	2	2	1	2	2	2	2	2	2	2	1	2	2	2	2	2	1	2	2	2	1	2	1	2	2	2	2	2	2	2	1	1	2	1	2	1	2	2	1	2	2	2	2
984	1	1	489	MbutiPygmy	Congo	AFRICA	2	2	1	2	1	2	2	2	1	1	1	1	2	1	2	1	1	1	2	2	1	2	1	2	2	2	2	2	2	2	1	1	1	1	2	1	1	1	1	2	2	2	1
984	1	1	489	MbutiPygmy	Congo	AFRICA	2	2	2	2	2	2	2	2	1	2	2	2	2	1	2	2	1	1	2	2	1	2	1	2	2	2	2	2	2	2	1	2	2	1	2	2	2	2	1	2	2	2	2
1081	1	1	489	MbutiPygmy	Congo	AFRICA	2	1	2	2	1	1	1	2	1	1	1	2	2	1	2	2	1	1	2	2	1	2	1	1	2	2	2	2	2	2	1	1	1	1	2	1	1	2	1	2	1	2	1
1081	1	1	489	MbutiPygmy	Congo	AFRICA	2	1	2	2	1	2	2	2	1	2	2	2	2	1	2	2	1	2	2	2	1	2	2	2	2	2	2	2	2	2	1	2	2	1	2	2	1	2	1	2	2	2	2
987	1	1	494	San	Namibia	AFRICA	2	1	2	1	1	2	2	2	1	1	1	2	1	1	2	1	1	2	2	2	1	2	1	2	2	2	1	2	2	2	1	1	2	2	2	1	1	1	1	2	2	2	2
987	1	1	494	San	Namibia	AFRICA	2	2	2	2	1	2	2	2	1	1	2	2	1	2	2	1	2	2	2	2	1	2	1	2	2	2	2	2	2	2	1	1	2	2	2	1	2	1	1	2	2	2	2
991	1	1	494	San	Namibia	AFRICA	1	1	2	2	1	2	2	2	1	1	1	2	2	1	2	2	1	2	2	1	1	1	1	2	2	2	2	2	1	2	1	1	2	1	2	1	1	1	1	2	2	2	2
991	1	1	494	San	Namibia	AFRICA	1	1	2	2	2	2	2	2	1	1	1	2	2	1	2	2	2	2	2	2	1	1	1	2	2	2	2	2	2	2	1	1	2	1	2	1	1	1	1	2	2	2	2
992	1	1	494	San	Namibia	AFRICA	2	1	2	1	1	1	1	2	1	1	1	1	1	1	2	1	1	2	2	2	1	2	1	2	2	2	1	2	2	1	1	1	2	1	2	1	1	1	1	2	2	2	2
992	1	1	494	San	Namibia	AFRICA	2	2	2	2	2	2	2	2	2	2	1	2	2	2	2	1	1	2	2	2	1	2	1	2	2	2	2	2	2	2	1	1	2	1	2	1	1	1	1	2	2	2	2
1029	1	1	494	San	Namibia	AFRICA	2	1	1	1	1	2	2	2	1	1	1	1	1	1	2	1	1	2	1	2	1	2	1	2	2	2	2	2	2	2	1	1	1	2	2	1	1	2	1	2	2	2	2
1029	1	1	494	San	Namibia	AFRICA	2	2	2	1	2	2	2	2	1	2	2	1	1	2	2	2	1	2	2	2	1	2	2	2	2	2	2	2	2	2	1	1	2	2	2	1	2	2	1	2	2	2	2
1032	1	1	494	San	Namibia	AFRICA	1	2	2	1	1	2	2	2	1	1	2	1	1	1	2	1	1	2	2	2	1	2	1	2	2	2	1	2	2	2	1	1	1	1	2	1	1	1	1	1	2	2	2
1032	1	1	494	San	Namibia	AFRICA	2	2	2	2	2	2	2	2	2	2	2	1	2	1	2	1	1	2	2	2	2	2	1	2	2	2	2	2	2	2	1	2	2	2	2	1	1	1	1	2	2	2	2
1036	1	1	494	San	Namibia	AFRICA	2	1	1	2	2	1	2	2	1	1	1	2	2	1	2	1	1	2	2	2	1	2	1	2	2	2	1	2	2	1	1	1	2	1	2	1	1	1	1	2	2	1	2
1036	1	1	494	San	Namibia	AFRICA	2	2	1	2	2	2	2	2	1	2	2	2	2	1	2	2	2	2	2	2	2	2	1	2	2	2	2	2	2	1	1	2	2	1	2	1	2	2	1	2	2	2	2
794	2	1	20	Orcadian	OrkneyIslands	EUROPE	1	1	1	1	1	1	2	1	1	2	2	2	2	1	1	1	2	2	2	1	1	2	1	1	1	2	1	2	1	1	1	1	1	1	1	1	2	2	1	2	1	1	-9
794	2	1	20	Orcadian	OrkneyIslands	EUROPE	2	1	1	1	1	2	2	1	1	2	2	2	2	2	2	1	2	2	2	1	1	2	1	1	1	2	2	2	1	2	2	1	2	1	2	1	2	2	2	2	2	1	-9
795	2	1	20	Orcadian	OrkneyIslands	EUROPE	2	2	1	1	1	1	2	1	2	2	1	2	2	1	1	1	2	2	1	1	1	2	1	1	1	2	1	1	1	1	2	1	1	1	1	1	2	2	1	1	1	1	1
795	2	1	20	Orcadian	OrkneyIslands	EUROPE	2	2	1	1	1	2	2	1	2	2	1	2	2	2	2	1	2	2	2	1	1	2	2	1	1	2	2	2	2	2	2	1	1	2	1	1	2	2	1	1	2	2	2
796	2	1	20	Orcadian	OrkneyIslands	EUROPE	2	1	1	1	1	2	2	1	2	2	1	1	2	1	1	1	2	2	1	1	1	2	1	1	1	2	1	1	2	1	1	1	1	1	1	1	2	1	1	1	2	1	1
796	2	1	20	Orcadian	OrkneyIslands	EUROPE	2	2	2	1	1	2	2	1	2	2	2	2	2	2	2	1	2	2	2	2	1	2	2	1	1	2	2	1	2	2	2	1	2	1	2	1	2	2	1	1	2	1	1
797	2	1	20	Orcadian	OrkneyIslands	EUROPE	1	2	1	1	1	1	2	1	1	2	1	2	2	1	1	1	2	2	1	1	1	2	1	1	1	2	2	1	1	1	2	1	2	2	2	1	2	2	1	1	1	1	1
797	2	1	20	Orcadian	OrkneyIslands	EUROPE	2	2	2	2	1	2	2	1	1	2	2	2	2	2	2	1	2	2	2	1	1	2	2	1	2	2	2	2	1	2	2	1	2	2	2	1	2	2	1	1	2	1	2
798	2	1	20	Orcadian	OrkneyIslands	EUROPE	1	1	1	1	1	2	2	1	1	2	1	2	2	2	1	1	2	2	2	1	1	2	1	1	2	2	1	1	1	1	2	1	1	1	1	1	2	2	1	1	2	1	2
798	2	1	20	Orcadian	OrkneyIslands	EUROPE	1	1	1	1	1	2	2	2	1	2	2	2	2	2	2	1	2	2	2	1	1	2	1	1	2	2	3	2	2	2	2	1	1	1	1	1	2	2	1	1	2	1	2
799	2	1	20	Orcadian	OrkneyIslands	EUROPE	1	1	1	1	1	2	2	1	1	2	1	2	1	1	1	1	2	2	2	1	1	1	1	1	2	2	1	2	1	1	1	1	1	1	1	1	2	2	1	1	1	2	2
799	2	1	20	Orcadian	OrkneyIslands	EUROPE	1	2	1	1	1	2	2	1	1	2	2	2	2	2	2	1	2	2	2	1	2	2	2	2	2	2	1	2	2	2	2	1	1	1	2	1	2	2	2	2	2	2	2
800	2	1	20	Orcadian	OrkneyIslands	EUROPE	1	2	2	2	1	1	2	1	1	2	1	2	1	2	1	1	2	2	1	1	1	2	1	2	1	2	1	1	1	1	2	1	2	1	1	1	2	2	1	1	2	1	2
800	2	1	20	Orcadian	OrkneyIslands	EUROPE	1	2	2	2	1	2	2	2	1	2	2	2	2	2	2	1	2	2	2	1	1	2	1	2	2	2	1	2	2	1	2	1	2	1	2	1	2	2	1	1	2	1	2
802	2	1	20	Orcadian	OrkneyIslands	EUROPE	1	2	1	1	1	2	2	1	1	2	1	2	1	1	1	1	2	2	2	1	1	1	1	1	1	2	1	1	1	1	1	1	1	1	1	1	2	2	1	1	1	1	1
802	2	1	20	Orcadian	OrkneyIslands	EUROPE	1	2	1	1	1	2	2	1	2	2	2	2	2	2	1	1	2	2	2	2	2	1	1	2	2	2	2	1	2	2	1	1	1	2	2	1	2	2	1	1	2	2	2
803	2	1	20	Orcadian	OrkneyIslands	EUROPE	1	2	2	1	1	1	2	1	1	2	1	2	1	1	1	1	2	2	2	1	1	1	1	1	2	1	1	1	2	1	1	1	1	2	1	1	2	2	1	1	1	1	1
803	2	1	20	Orcadian	OrkneyIslands	EUROPE	2	2	2	1	1	2	2	2	1	2	2	2	2	2	1	1	2	2	2	1	1	1	1	1	2	2	2	2	2	1	2	1	1	2	1	2	2	2	1	1	2	1	1
804	2	1	20	Orcadian	OrkneyIslands	EUROPE	1	2	1	1	1	2	2	1	1	2	1	2	1	2	1	1	2	2	2	1	1	2	1	1	1	2	2	2	1	1	1	1	1	2	1	1	2	2	1	1	1	1	1
804	2	1	20	Orcadian	OrkneyIslands	EUROPE	2	2	2	2	1	2	2	2	2	2	1	2	2	2	2	1	2	2	2	1	1	2	2	1	2	2	2	2	2	1	2	1	2	2	2	2	2	2	1	1	2	1	1
805	2	1	20	Orcadian	OrkneyIslands	EUROPE	1	1	2	1	1	1	2	1	1	2	1	2	2	1	1	1	2	2	2	1	1	2	1	1	1	2	1	1	2	1	1	1	1	2	2	1	2	1	1	1	1	1	1
805	2	1	20	Orcadian	OrkneyIslands	EUROPE	2	2	2	1	1	2	2	2	2	2	1	2	2	1	2	1	2	2	2	1	1	2	1	1	1	2	2	2	2	1	2	1	1	2	2	2	2	1	2	1	2	1	1
806	2	1	20	Orcadian	OrkneyIslands	EUROPE	1	1	2	1	1	2	2	1	1	2	1	2	1	1	1	1	2	2	2	1	1	2	1	1	1	2	1	2	2	1	1	1	1	1	2	1	2	2	1	1	1	1	1
806	2	1	20	Orcadian	OrkneyIslands	EUROPE	1	2	2	1	1	2	2	2	2	2	1	2	1	1	2	1	2	2	2	1	1	2	1	1	1	2	3	2	2	1	2	1	1	2	2	2	2	2	2	2	2	2	2
807	2	1	20	Orcadian	OrkneyIslands	EUROPE	1	2	1	1	1	2	2	1	1	2	1	1	1	1	1	1	2	2	1	1	1	1	1	1	1	2	1	1	1	2	2	1	1	1	1	1	2	2	1	1	1	1	1
807	2	1	20	Orcadian	OrkneyIslands	EUROPE	1	2	2	1	1	2	2	1	2	2	2	2	2	2	1	1	2	2	2	1	1	1	1	2	2	2	3	2	2	2	2	1	1	2	1	1	2	2	1	2	2	1	2
808	2	1	20	Orcadian	OrkneyIslands	EUROPE	1	1	1	1	1	2	1	1	1	2	1	2	1	2	1	1	2	2	1	1	1	2	1	1	1	2	1	2	1	1	2	1	1	2	1	1	2	2	2	1	2	1	1
808	2	1	20	Orcadian	OrkneyIslands	EUROPE	1	2	1	1	1	2	2	2	1	2	2	2	1	2	2	1	2	2	2	1	1	2	2	1	2	2	1	2	2	2	2	1	1	2	2	1	2	2	2	1	2	1	1
810	2	1	20	Orcadian	OrkneyIslands	EUROPE	1	1	1	1	1	2	2	1	1	2	2	2	2	1	1	1	2	2	2	1	1	2	1	1	1	2	1	2	2	1	1	1	1	1	1	2	2	2	1	1	2	1	1
810	2	1	20	Orcadian	OrkneyIslands	EUROPE	2	2	2	1	1	2	2	2	2	2	2	2	2	1	2	1	2	2	2	1	1	2	1	2	2	2	1	2	2	1	2	1	1	1	2	2	2	2	1	2	2	1	2
1381	2	1	21	Adygei	Russia-Caucasus	EUROPE	1	2	2	1	1	2	1	1	1	2	1	1	1	1	1	1	2	2	2	1	1	2	1	1	1	2	1	2	1	1	1	1	1	1	1	1	2	1	1	1	1	1	1
1381	2	1	21	Adygei	Russia-Caucasus	EUROPE	2	2	2	2	1	2	2	1	1	2	2	2	2	2	2	2	2	2	2	1	1	2	1	2	1	2	2	2	1	2	1	1	1	2	1	1	2	2	1	1	2	2	2
1382	2	1	21	Adygei	Russia-Caucasus	EUROPE	1	1	1	1	1	1	1	1	1	2	1	2	1	2	1	1	2	1	1	1	1	1	1	1	1	1	1	1	1	1	2	1	1	1	1	1	2	1	1	1	2	2	1
1382	2	1	21	Adygei	Russia-Caucasus	EUROPE	1	2	1	1	1	2	2	1	1	2	1	2	2	2	1	1	2	2	2	1	1	2	1	1	2	2	2	2	1	2	2	1	1	2	2	1	2	1	1	2	2	2	1
1383	2	1	21	Adygei	Russia-Caucasus	EUROPE	1	1	1	1	1	2	2	1	1	2	1	2	1	2	1	1	2	2	2	1	1	1	1	1	1	2	2	2	1	2	2	1	1	1	1	2	2	2	1	1	1	1	1
1383	2	1	21	Adygei	Russia-Caucasus	EUROPE	2	2	2	2	1	2	2	1	1	2	1	2	2	2	2	1	2	2	2	1	2	2	1	2	2	2	2	2	1	2	2	1	2	2	1	2	2	2	1	2	2	1	1
1384	2	1	21	Adygei	Russia-Caucasus	EUROPE	1	2	1	1	1	2	2	1	1	2	1	2	1	2	1	1	2	2	2	1	1	1	2	1	1	2	1	2	1	1	1	1	1	1	1	1	2	2	1	1	1	1	1
1384	2	1	21	Adygei	Russia-Caucasus	EUROPE	2	2	2	2	1	2	2	1	2	2	1	2	2	2	2	1	2	2	2	1	2	2	2	1	1	2	2	2	2	2	2	1	2	2	1	1	2	2	1	1	2	2	1
1385	2	1	21	Adygei	Russia-Caucasus	EUROPE	1	1	1	1	1	2	1	1	1	2	1	2	2	2	2	2	2	1	2	1	1	2	1	1	1	1	2	2	1	1	1	1	1	1	1	1	2	2	1	1	1	1	2
1385	2	1	21	Adygei	Russia-Caucasus	EUROPE	2	2	2	1	1	2	2	1	1	2	2	2	2	2	2	2	2	2	2	2	1	2	2	1	1	2	2	2	2	1	2	1	1	2	2	1	2	2	2	1	2	1	2
1386	2	1	21	Adygei	Russia-Caucasus	EUROPE	1	2	1	1	1	2	2	1	1	2	2	2	1	1	2	1	1	2	1	1	1	2	1	1	1	2	2	2	2	2	2	1	1	1	1	1	2	2	1	1	2	1	1
1386	2	1	21	Adygei	Russia-Caucasus	EUROPE	1	2	2	1	1	2	2	2	1	2	2	2	2	2	2	1	2	2	2	2	1	2	1	2	2	2	3	2	2	2	2	1	2	2	2	1	2	2	2	1	2	1	1
1387	2	1	21	Adygei	Russia-Caucasus	EUROPE	2	1	2	1	1	2	2	1	1	2	1	2	2	2	1	1	2	2	2	1	1	2	1	1	1	2	1	2	1	1	2	2	1	1	1	1	2	2	1	1	1	1	1
1387	2	1	21	Adygei	Russia-Caucasus	EUROPE	2	1	2	1	1	2	2	2	1	2	2	2	2	2	1	1	2	2	2	1	1	2	1	1	2	2	2	2	2	2	2	2	1	1	1	2	2	2	1	2	2	1	2
1388	2	1	21	Adygei	Russia-Caucasus	EUROPE	1	1	2	1	1	2	1	1	2	2	2	2	2	2	1	1	2	2	2	1	1	2	1	1	1	2	2	1	2	1	2	1	1	1	1	1	2	2	1	1	1	1	1
1388	2	1	21	Adygei	Russia-Caucasus	EUROPE	1	2	2	1	1	2	2	1	2	2	2	2	2	2	2	1	2	2	2	1	1	2	1	2	1	2	2	2	2	2	2	1	1	1	1	2	2	2	1	1	1	2	2
1396	2	1	21	Adygei	Russia-Caucasus	EUROPE	1	1	1	1	1	1	2	1	1	2	1	2	2	2	1	1	2	2	1	1	1	1	1	1	1	1	1	2	1	1	1	1	1	1	1	1	2	2	1	1	1	1	1
1396	2	1	21	Adygei	Russia-Caucasus	EUROPE	1	2	2	1	1	2	2	1	1	2	2	2	2	2	2	1	2	2	2	1	1	2	2	1	2	2	2	2	2	1	2	1	1	2	2	1	2	2	1	1	2	1	2
1397	2	1	21	Adygei	Russia-Caucasus	EUROPE	1	1	1	1	1	1	2	1	1	2	1	2	2	2	2	1	2	1	2	1	1	1	1	1	1	2	1	2	1	1	2	1	1	1	1	1	2	2	1	1	2	1	1
1397	2	1	21	Adygei	Russia-Caucasus	EUROPE	1	2	2	2	1	2	2	2	2	2	1	2	2	2	2	1	2	1	2	1	1	2	1	1	1	2	1	2	2	1	2	1	2	1	1	1	2	2	1	1	2	2	1
1398	2	1	21	Adygei	Russia-Caucasus	EUROPE	1	2	1	1	1	2	1	1	1	2	1	1	1	1	2	1	2	1	1	1	1	1	1	1	1	1	1	2	2	1	2	1	1	1	1	1	2	2	1	1	2	1	1
1398	2	1	21	Adygei	Russia-Caucasus	EUROPE	2	2	2	2	1	2	2	1	2	2	1	2	1	1	2	1	2	2	2	1	2	2	1	2	2	2	2	2	2	2	2	1	2	2	2	2	2	2	1	1	2	1	1
1399	2	1	21	Adygei	Russia-Caucasus	EUROPE	2	2	2	1	1	2	2	1	2	2	1	2	1	2	2	1	2	2	1	1	1	1	1	1	1	2	2	1	2	2	1	1	1	1	1	1	2	2	1	1	1	1	1
1399	2	1	21	Adygei	Russia-Caucasus	EUROPE	2	2	2	1	1	2	2	2	2	2	1	2	2	2	2	1	2	2	2	1	1	2	1	1	1	2	2	2	2	2	2	1	2	1	1	1	2	2	2	1	2	1	1
1400	2	1	21	Adygei	Russia-Caucasus	EUROPE	1	2	1	1	1	2	2	1	1	2	1	2	1	1	1	1	2	1	2	1	1	2	1	1	1	2	2	2	1	2	1	1	1	1	2	1	2	1	1	1	2	1	1
1400	2	1	21	Adygei	Russia-Caucasus	EUROPE	2	2	2	2	1	2	2	1	1	2	1	2	2	2	1	1	2	2	2	1	1	2	2	1	2	2	2	2	2	2	2	2	1	1	2	1	2	2	1	1	2	2	1
1401	2	1	21	Adygei	Russia-Caucasus	EUROPE	1	1	1	1	1	2	2	2	1	2	2	1	1	1	1	1	2	1	2	1	1	2	1	1	1	2	1	2	1	1	1	1	1	1	1	1	2	2	1	1	2	1	1
1401	2	1	21	Adygei	Russia-Caucasus	EUROPE	2	1	1	1	1	2	2	2	2	2	2	2	2	2	1	1	2	2	2	1	1	2	1	1	1	2	1	2	2	2	2	1	2	2	2	1	2	2	1	1	2	1	2
1402	2	1	21	Adygei	Russia-Caucasus	EUROPE	1	1	1	1	1	2	2	1	1	2	1	1	1	1	1	1	2	2	2	1	1	1	1	1	1	2	2	2	1	1	2	1	1	1	1	1	2	1	1	1	1	1	1
1402	2	1	21	Adygei	Russia-Caucasus	EUROPE	2	1	2	1	1	2	2	1	1	2	2	2	2	2	2	1	2	2	2	1	1	2	2	1	2	2	2	2	2	1	2	2	2	1	2	1	2	2	1	2	1	2	2
1403	2	1	21	Adygei	Russia-Caucasus	EUROPE	1	1	2	2	1	2	1	1	1	2	2	2	1	2	1	1	2	2	2	1	1	2	1	1	1	2	1	1	1	1	1	1	1	1	1	1	2	1	1	1	2	1	1
1403	2	1	21	Adygei	Russia-Caucasus	EUROPE	2	2	2	2	1	2	2	2	1	2	2	2	2	2	2	1	2	2	2	1	1	2	2	1	1	2	2	2	2	1	2	2	2	2	2	2	2	2	1	2	2	2	2
1404	2	1	21	Adygei	Russia-Caucasus	EUROPE	1	2	2	1	1	1	2	1	1	2	2	2	1	1	1	1	2	1	2	1	1	1	1	1	1	2	1	2	1	1	2	1	2	1	2	1	2	1	1	1	1	1	2
1404	2	1	21	Adygei	Russia-Caucasus	EUROPE	2	2	2	1	1	2	2	1	1	2	2	2	2	2	2	1	2	2	2	1	1	1	1	1	1	2	2	2	1	2	2	2	2	2	2	1	2	2	1	1	2	2	2
879	2	1	22	Russian	Russia	EUROPE	1	2	1	1	1	1	2	1	1	2	1	2	1	2	2	1	2	2	2	1	1	1	1	1	1	2	2	2	1	2	1	1	1	1	1	1	2	2	1	1	2	1	1
879	2	1	22	Russian	Russia	EUROPE	2	2	2	1	1	1	2	1	2	2	2	2	2	2	2	2	2	2	2	2	1	2	2	2	1	2	2	2	2	2	2	1	2	1	2	1	2	2	1	1	2	2	1
880	2	1	22	Russian	Russia	EUROPE	1	1	1	1	1	1	2	1	1	2	2	2	1	2	1	1	2	2	2	1	1	2	1	1	1	2	1	2	1	1	1	1	1	1	1	1	2	2	1	1	2	1	1
880	2	1	22	Russian	Russia	EUROPE	1	2	2	1	1	2	2	1	1	2	2	2	2	2	1	1	2	2	2	1	1	2	2	2	2	2	1	2	2	1	2	2	1	2	1	1	2	2	1	1	2	2	2
881	2	1	22	Russian	Russia	EUROPE	1	1	1	1	1	2	2	1	1	2	1	2	1	1	1	1	2	2	1	1	1	2	1	1	1	2	1	1	1	1	1	1	1	2	1	1	2	2	1	1	1	1	1
881	2	1	22	Russian	Russia	EUROPE	2	2	2	1	1	2	2	1	1	2	1	2	2	2	2	1	2	2	2	1	1	2	1	1	2	2	1	2	2	2	2	2	1	2	2	2	2	2	1	1	2	2	1
882	2	1	22	Russian	Russia	EUROPE	1	1	1	1	1	2	2	1	1	2	1	1	1	2	1	1	2	2	2	1	1	1	1	1	1	2	1	2	1	2	2	1	1	1	1	1	2	2	1	1	2	1	1
882	2	1	22	Russian	Russia	EUROPE	1	2	2	1	1	2	2	1	2	2	1	2	2	2	2	2	2	2	2	1	1	2	1	1	2	2	1	2	1	2	2	2	2	2	1	2	2	2	1	1	2	2	2
883	2	1	22	Russian	Russia	EUROPE	1	2	1	1	1	2	2	1	1	2	1	2	2	1	1	1	2	2	2	1	1	2	1	1	1	2	2	2	2	2	1	1	1	1	1	1	2	2	1	1	2	1	1
883	2	1	22	Russian	Russia	EUROPE	1	2	2	1	1	2	2	2	1	2	2	2	2	1	1	1	2	2	2	1	1	2	2	1	1	2	2	2	2	2	2	2	1	2	2	2	2	2	1	1	2	1	1
884	2	1	22	Russian	Russia	EUROPE	1	2	2	1	1	2	2	1	1	2	1	2	2	1	1	1	2	2	2	1	1	1	1	1	1	1	2	2	1	2	2	1	1	1	1	1	2	1	1	1	1	1	1
884	2	1	22	Russian	Russia	EUROPE	1	2	2	1	1	2	2	1	2	2	1	2	2	2	2	1	2	2	2	1	1	2	1	2	2	2	3	2	1	2	2	2	2	1	2	1	2	2	2	1	2	2	2
885	2	1	22	Russian	Russia	EUROPE	1	1	1	1	1	2	2	1	1	2	1	2	1	1	1	1	2	1	2	1	1	1	1	1	1	2	1	2	2	2	1	2	1	1	1	1	2	2	1	1	1	1	1
885	2	1	22	Russian	Russia	EUROPE	2	2	2	2	1	2	2	1	1	2	2	2	1	2	2	1	2	2	2	1	1	2	1	1	1	2	2	2	2	2	2	2	1	1	1	2	2	2	1	1	1	1	1
886	2	1	22	Russian	Russia	EUROPE	2	1	1	1	1	2	2	1	1	2	1	2	2	2	2	1	2	2	1	1	1	2	1	1	1	2	1	2	1	2	1	1	1	1	1	1	2	2	1	1	1	1	1
886	2	1	22	Russian	Russia	EUROPE	2	2	2	1	1	2	2	1	2	2	2	2	2	2	2	1	2	2	2	1	1	2	1	2	1	2	2	2	1	2	1	1	2	2	2	1	2	2	2	1	2	2	1
887	2	1	22	Russian	Russia	EUROPE	2	1	2	1	1	1	2	1	1	2	1	2	1	-9	1	1	2	1	2	1	1	2	1	1	1	2	1	2	1	1	1	1	1	1	1	1	2	2	1	1	2	1	1
887	2	1	22	Russian	Russia	EUROPE	2	2	2	1	1	2	2	2	1	2	1	2	2	-9	2	1	2	2	2	2	1	2	2	1	2	2	1	2	1	2	2	2	1	1	1	2	2	2	1	1	2	1	1
888	2	1	22	Russian	Russia	EUROPE	1	1	2	1	1	2	1	1	1	2	1	2	1	2	1	1	2	2	1	1	1	1	1	2	2	2	1	1	1	2	2	1	1	1	1	1	2	1	1	1	1	2	1
888	2	1	22	Russian	Russia	EUROPE	1	1	2	1	1	2	2	2	2	2	1	2	2	2	1	1	2	2	1	1	1	2	1	2	2	2	1	2	2	2	2	2	2	2	1	2	2	2	1	1	2	2	2
889	2	1	22	Russian	Russia	EUROPE	1	2	2	1	1	1	1	1	1	2	1	2	2	1	1	1	2	2	2	1	1	1	1	1	1	2	2	2	1	2	1	1	1	1	2	1	2	1	1	1	1	1	1
889	2	1	22	Russian	Russia	EUROPE	2	2	2	1	1	2	2	1	1	2	1	2	2	2	2	2	2	2	2	1	1	1	1	2	2	2	2	2	2	2	2	1	1	1	2	1	2	2	2	1	2	2	2
890	2	1	22	Russian	Russia	EUROPE	1	2	1	1	1	2	2	1	1	2	1	2	2	2	1	1	2	2	1	1	1	1	1	1	1	2	1	1	1	2	1	1	1	2	1	1	2	1	1	1	1	1	1
890	2	1	22	Russian	Russia	EUROPE	2	2	2	1	1	2	2	1	1	2	2	2	2	2	1	1	2	2	2	1	1	2	2	1	1	2	2	2	2	2	2	1	1	2	2	1	2	2	1	2	2	2	2
891	2	1	22	Russian	Russia	EUROPE	1	1	2	1	1	2	2	1	1	2	1	2	2	2	2	1	2	1	2	1	1	2	1	1	1	2	1	2	1	1	2	1	1	1	1	1	2	1	1	1	1	1	1
891	2	1	22	Russian	Russia	EUROPE	2	2	2	1	1	2	2	2	1	2	1	2	2	2	2	1	2	2	2	1	1	2	1	2	1	2	2	2	1	1	2	2	1	1	1	1	2	2	1	1	2	2	2
892	2	1	22	Russian	Russia	EUROPE	1	1	1	1	1	2	2	1	1	2	1	1	1	1	1	1	2	2	2	1	1	1	1	1	1	2	1	1	1	2	2	1	1	1	1	1	2	2	1	1	2	1	1
892	2	1	22	Russian	Russia	EUROPE	1	2	2	2	1	2	2	1	1	2	2	2	2	1	2	1	2	2	2	2	1	2	1	1	1	2	2	2	2	2	2	2	1	2	1	1	2	2	1	1	2	1	2
893	2	1	22	Russian	Russia	EUROPE	1	2	1	1	1	1	2	2	1	2	1	2	2	1	1	1	2	2	2	1	-9	1	1	1	1	2	2	2	1	2	1	1	1	1	2	1	2	2	1	1	1	1	-9
893	2	1	22	Russian	Russia	EUROPE	2	2	2	1	1	2	2	2	2	2	2	2	2	2	2	1	2	2	2	1	-9	2	1	2	1	2	2	2	1	2	2	1	1	2	2	2	2	2	1	1	1	2	-9
894	2	1	22	Russian	Russia	EUROPE	1	2	2	1	1	2	2	1	1	2	1	2	1	1	1	1	2	1	2	1	-9	1	1	1	1	1	1	2	1	2	1	1	1	1	1	1	2	1	1	1	1	1	-9
894	2	1	22	Russian	Russia	EUROPE	1	2	2	1	1	2	2	2	1	2	2	2	1	1	1	1	2	2	2	1	-9	1	1	2	2	2	2	2	1	2	2	1	2	2	2	1	2	2	1	1	2	2	-9
895	2	1	22	Russian	Russia	EUROPE	1	1	1	1	1	2	2	1	1	2	1	2	1	2	2	1	2	2	1	1	1	1	1	1	1	2	1	2	2	2	1	1	1	2	1	1	2	2	1	2	1	1	-9
895	2	1	22	Russian	Russia	EUROPE	2	2	2	1	1	2	2	1	1	2	2	2	2	2	2	2	2	2	2	1	1	2	1	1	1	2	2	2	2	2	2	2	2	2	2	2	2	2	1	2	2	2	-9
896	2	1	22	Russian	Russia	EUROPE	2	1	1	1	1	1	2	1	1	2	1	2	1	1	1	1	2	1	2	1	1	2	1	1	1	2	1	2	1	2	1	1	1	1	1	1	2	2	1	1	2	1	1
896	2	1	22	Russian	Russia	EUROPE	2	2	1	1	1	2	2	1	2	2	2	2	1	1	2	1	2	1	2	1	1	2	1	2	1	2	1	2	2	2	2	1	1	1	1	1	2	2	1	1	2	2	2
897	2	1	22	Russian	Russia	EUROPE	1	1	2	1	1	2	2	1	1	2	1	2	1	2	1	1	2	2	2	1	1	1	1	1	2	2	1	1	2	1	1	1	1	1	1	1	2	1	1	1	1	1	1
897	2	1	22	Russian	Russia	EUROPE	2	2	2	1	1	2	2	1	1	2	2	2	2	2	1	1	2	2	2	1	1	2	2	1	2	2	1	2	2	1	2	1	2	1	2	1	2	2	1	1	2	1	1
898	2	1	22	Russian	Russia	EUROPE	2	1	1	1	1	1	2	2	1	2	2	2	1	2	1	1	2	2	2	1	1	2	1	1	1	2	2	2	2	1	1	1	1	1	1	1	2	2	1	1	2	1	1
898	2	1	22	Russian	Russia	EUROPE	2	2	2	1	1	2	2	2	1	2	2	2	2	2	1	1	2	2	2	1	1	2	2	2	2	2	3	2	2	2	2	1	2	2	2	2	2	2	1	1	2	2	2
899	2	1	22	Russian	Russia	EUROPE	1	1	2	1	1	1	2	1	1	2	1	2	2	1	1	1	2	2	2	1	1	2	1	2	1	1	1	1	2	1	1	1	1	1	1	1	2	2	1	1	2	1	1
899	2	1	22	Russian	Russia	EUROPE	1	2	2	2	1	2	2	1	2	2	2	2	2	2	2	1	2	2	2	1	1	2	1	2	1	2	2	1	2	2	2	1	1	1	2	2	2	2	1	1	2	2	1
900	2	1	22	Russian	Russia	EUROPE	1	1	1	2	1	2	2	1	2	2	1	2	1	1	1	1	2	2	2	1	1	2	1	1	1	2	1	2	2	1	1	1	1	1	1	1	2	2	1	1	2	1	1
900	2	1	22	Russian	Russia	EUROPE	1	1	1	2	1	2	2	2	2	2	1	2	2	1	2	1	2	2	2	1	1	2	1	1	1	2	1	2	2	2	2	1	2	2	1	1	2	2	2	1	2	1	1
901	2	1	22	Russian	Russia	EUROPE	1	2	1	1	1	1	2	1	1	2	1	1	1	1	2	1	2	2	2	1	1	1	1	1	1	1	1	1	1	1	1	1	1	1	1	1	2	2	1	1	2	1	1
901	2	1	22	Russian	Russia	EUROPE	2	2	2	1	1	2	2	1	1	2	2	2	2	1	2	1	2	2	2	1	2	1	1	1	1	2	1	2	1	1	2	1	1	2	2	2	2	2	1	1	2	2	2
902	2	1	22	Russian	Russia	EUROPE	1	1	1	1	1	1	2	1	1	2	1	1	1	2	1	1	2	2	2	1	1	2	2	1	2	2	1	1	1	2	2	1	1	1	1	1	2	2	1	1	1	1	2
902	2	1	22	Russian	Russia	EUROPE	2	2	1	1	1	2	2	2	1	2	2	2	2	2	2	1	2	2	2	1	1	2	2	1	2	2	1	2	1	2	2	1	1	1	1	2	2	2	1	1	2	1	2
903	2	1	22	Russian	Russia	EUROPE	1	1	2	1	1	1	1	1	1	2	1	2	1	1	1	1	2	2	2	1	1	2	1	1	1	1	1	2	1	1	2	1	1	2	1	1	2	2	1	1	2	2	1
903	2	1	22	Russian	Russia	EUROPE	1	1	2	1	1	1	2	1	1	2	2	2	2	2	2	2	2	2	2	2	1	2	1	1	2	2	2	2	2	2	2	1	1	2	2	2	2	2	1	1	2	2	1
1357	2	1	24	Basque	France	EUROPE	1	2	1	1	1	1	2	1	1	2	1	2	1	2	1	1	2	2	2	1	1	1	1	1	2	1	1	2	1	1	1	1	1	1	1	1	2	2	1	1	2	1	-9
1357	2	1	24	Basque	France	EUROPE	2	2	2	1	1	2	2	1	1	2	2	2	2	2	2	1	2	2	2	1	1	2	2	1	2	2	2	2	2	2	2	1	2	1	1	1	2	2	1	2	2	1	-9
1358	2	1	24	Basque	France	EUROPE	2	2	1	1	1	1	2	1	2	2	1	1	2	1	2	1	2	2	2	1	1	2	1	1	1	2	1	2	1	2	2	1	1	2	1	1	2	1	1	2	2	1	1
1358	2	1	24	Basque	France	EUROPE	2	2	2	1	1	2	2	1	2	2	1	2	2	2	2	1	2	2	2	1	1	2	1	1	2	2	2	2	1	2	2	1	2	2	1	1	2	2	1	2	2	1	1
1359	2	1	24	Basque	France	EUROPE	1	2	1	1	1	2	2	1	1	2	1	2	1	1	1	1	2	2	2	1	1	2	1	1	1	2	1	2	1	1	2	1	2	1	1	2	2	2	1	1	2	2	1
1359	2	1	24	Basque	France	EUROPE	1	2	1	2	1	2	2	2	1	2	1	2	1	2	2	1	2	2	2	1	1	2	1	1	2	2	2	2	1	1	2	1	2	2	1	2	2	2	1	1	2	2	1
1360	2	1	24	Basque	France	EUROPE	1	1	1	1	1	2	2	1	1	2	1	2	1	2	2	1	2	2	2	1	1	1	1	1	1	2	1	1	2	1	2	1	1	1	1	2	2	2	1	1	2	1	1
1360	2	1	24	Basque	France	EUROPE	1	2	1	1	1	2	2	1	1	2	1	2	2	2	2	1	2	2	2	1	1	2	2	2	2	2	3	2	2	2	2	2	1	2	2	2	2	2	2	1	2	1	2
1361	2	1	24	Basque	France	EUROPE	1	1	1	1	1	1	1	1	1	2	1	2	1	1	1	1	2	2	2	1	1	2	1	1	1	2	2	2	1	1	2	1	1	1	1	1	2	2	1	1	2	1	1
1361	2	1	24	Basque	France	EUROPE	1	2	1	1	1	2	2	2	2	2	1	2	2	1	2	1	2	2	2	1	1	2	2	1	2	2	2	2	1	2	2	2	1	2	1	2	2	2	1	1	2	1	2
1362	2	1	24	Basque	France	EUROPE	2	1	1	1	1	2	2	1	1	2	1	2	1	2	2	1	2	2	2	1	1	1	1	1	1	2	1	1	2	1	1	1	1	1	1	1	2	2	1	1	2	1	2
1362	2	1	24	Basque	France	EUROPE	2	2	2	1	1	2	2	1	1	2	1	2	2	2	2	1	2	2	2	1	1	2	2	1	1	2	1	2	2	2	2	1	2	2	1	1	2	2	1	2	2	1	2
1363	2	1	24	Basque	France	EUROPE	1	2	1	1	1	1	2	1	1	2	1	2	2	2	2	1	2	2	2	1	1	2	1	1	1	1	1	2	2	1	1	1	1	2	1	1	2	2	1	1	2	1	2
1363	2	1	24	Basque	France	EUROPE	2	2	2	1	1	2	2	1	1	2	1	2	2	2	2	2	2	2	2	1	1	2	2	2	2	2	1	2	2	2	1	2	1	2	2	2	2	2	2	1	2	1	2
1364	2	1	24	Basque	France	EUROPE	1	2	1	1	1	2	2	1	1	2	1	2	1	2	1	1	2	2	1	2	1	1	1	1	1	2	1	1	1	2	1	1	1	1	1	1	2	2	1	1	2	1	1
1364	2	1	24	Basque	France	EUROPE	2	2	1	1	1	2	2	1	1	2	1	2	2	2	2	1	2	2	2	2	1	2	2	1	2	2	2	2	1	2	1	1	1	2	1	1	2	2	1	2	2	2	2
1365	2	1	24	Basque	France	EUROPE	1	2	1	1	1	2	2	1	1	2	1	2	1	2	2	1	2	2	2	1	1	2	1	1	1	2	1	2	1	1	2	1	1	2	1	1	2	2	1	1	2	1	1
1365	2	1	24	Basque	France	EUROPE	1	2	2	1	1	2	2	1	1	2	1	2	2	2	2	1	2	2	2	2	1	2	2	1	1	2	2	2	2	1	2	1	1	2	1	1	2	2	1	2	2	2	1
1366	2	1	24	Basque	France	EUROPE	1	2	2	1	1	2	2	1	2	2	1	1	2	2	1	1	2	2	2	1	1	2	1	1	1	2	2	2	1	2	1	1	1	2	1	1	2	1	1	1	1	1	1
1366	2	1	24	Basque	France	EUROPE	1	2	2	2	1	2	2	1	2	2	1	2	2	2	2	1	2	2	2	1	1	2	1	1	2	2	2	2	2	2	2	2	1	2	2	2	2	2	1	1	2	2	1
1367	2	1	24	Basque	France	EUROPE	1	2	2	1	1	2	2	1	2	2	1	2	1	1	1	1	2	2	2	1	1	2	1	1	2	2	1	2	2	1	1	1	1	2	1	1	2	2	1	1	1	1	1
1367	2	1	24	Basque	France	EUROPE	1	2	2	1	1	2	2	1	2	2	1	2	2	1	2	1	2	2	2	1	1	2	1	1	2	2	2	2	2	2	2	2	1	2	2	1	2	2	2	1	2	2	1
1368	2	1	24	Basque	France	EUROPE	1	1	1	1	1	2	1	1	1	2	1	2	1	1	1	1	2	2	2	1	1	1	1	1	1	1	1	1	2	1	2	1	1	1	1	1	2	2	1	1	2	1	1
1368	2	1	24	Basque	France	EUROPE	1	2	2	1	1	2	2	1	1	2	2	2	1	1	2	1	2	2	2	1	1	2	1	1	2	2	1	2	2	1	2	2	1	2	2	2	2	2	2	1	2	2	1
1369	2	1	24	Basque	France	EUROPE	2	2	2	1	1	2	2	1	2	2	1	2	1	2	1	1	2	2	2	1	1	2	1	1	2	2	1	2	1	1	1	2	1	1	1	1	2	2	1	1	2	1	-9
1369	2	1	24	Basque	France	EUROPE	2	2	2	1	1	2	2	1	2	2	2	2	2	2	2	1	2	2	2	1	1	2	2	2	2	2	2	2	2	2	1	2	1	2	2	1	2	2	2	2	2	2	-9
1370	2	1	24	Basque	France	EUROPE	1	2	1	1	1	2	2	1	1	2	2	1	1	1	2	1	2	2	1	1	1	1	1	1	1	2	1	1	2	1	1	1	1	1	1	1	2	2	1	2	2	1	-9
1370	2	1	24	Basque	France	EUROPE	2	2	1	1	1	2	2	2	1	2	2	2	2	1	2	1	2	2	2	1	1	2	2	2	1	2	2	2	2	2	2	2	2	1	1	1	2	2	1	2	2	2	-9
1371	2	1	24	Basque	France	EUROPE	2	2	1	1	1	1	2	1	1	2	1	1	1	2	2	1	2	2	2	1	1	1	1	1	1	2	1	1	2	1	1	2	1	1	1	1	2	1	1	1	2	1	1
1371	2	1	24	Basque	France	EUROPE	2	2	2	1	1	2	2	1	1	2	1	2	2	2	2	1	2	2	2	1	1	2	1	1	2	2	2	2	2	1	2	2	1	2	1	2	2	1	1	1	2	2	2
1372	2	1	24	Basque	France	EUROPE	1	1	2	1	1	2	2	1	2	2	1	2	2	2	2	1	2	2	2	1	1	1	1	1	1	1	2	2	1	2	2	1	1	1	1	1	2	2	1	1	2	1	-9
1372	2	1	24	Basque	France	EUROPE	1	2	2	1	1	2	2	1	2	2	2	2	2	2	2	1	2	2	2	1	1	2	1	1	1	2	2	2	1	2	2	2	2	2	2	1	2	2	1	1	2	1	-9
1373	2	1	24	Basque	France	EUROPE	1	2	1	1	1	2	2	1	1	2	1	1	1	2	1	1	2	2	2	1	1	2	1	1	1	2	3	2	1	1	2	1	1	2	1	2	2	1	1	1	2	1	-9
1373	2	1	24	Basque	France	EUROPE	1	2	1	1	1	2	2	2	2	2	2	2	1	2	2	1	2	2	2	1	1	2	1	1	2	2	3	2	1	2	2	1	1	2	1	2	2	2	1	1	2	1	-9
1374	2	1	24	Basque	France	EUROPE	1	2	1	1	1	1	1	1	1	2	2	1	1	1	2	1	2	2	1	1	1	1	1	1	2	2	1	1	1	1	1	1	1	2	1	1	2	2	1	1	1	1	1
1374	2	1	24	Basque	France	EUROPE	1	2	2	1	1	2	2	2	1	2	2	2	2	1	2	2	2	2	2	1	1	2	2	2	2	2	2	1	1	2	2	2	1	2	1	2	2	2	1	1	2	1	1
1375	2	1	24	Basque	France	EUROPE	1	1	1	1	1	2	2	1	1	2	1	1	2	2	1	1	2	2	2	1	1	2	1	1	1	2	2	2	2	1	1	1	1	2	1	1	2	2	1	1	2	2	-9
1375	2	1	24	Basque	France	EUROPE	2	2	1	1	1	2	2	2	2	2	2	2	2	2	1	1	2	2	2	1	1	2	2	1	2	2	2	2	2	2	2	1	1	2	2	2	2	2	1	1	2	2	-9
1376	2	1	24	Basque	France	EUROPE	1	2	1	1	1	2	2	1	1	2	1	2	1	1	2	1	2	2	1	1	1	1	1	1	1	2	1	1	2	2	2	1	1	1	1	1	2	1	1	1	2	1	-9
1376	2	1	24	Basque	France	EUROPE	1	2	2	1	1	2	2	1	1	2	2	2	2	2	2	1	2	2	2	1	1	2	2	2	2	2	1	2	2	2	2	2	2	1	1	1	2	2	1	1	2	2	-9
1377	2	1	24	Basque	France	EUROPE	1	1	1	1	1	2	2	1	2	2	2	2	2	1	2	1	2	2	1	1	1	2	1	1	1	2	2	1	1	2	1	1	1	1	1	1	2	1	1	1	2	2	-9
1377	2	1	24	Basque	France	EUROPE	2	1	2	1	1	2	2	1	2	2	2	2	2	2	2	1	2	2	2	1	1	2	1	2	1	2	2	1	2	2	2	2	2	1	1	1	2	2	1	1	2	2	-9
1378	2	1	24	Basque	France	EUROPE	1	1	1	1	1	2	2	1	1	2	2	1	1	1	2	1	2	2	1	1	1	2	1	1	1	2	1	2	2	2	2	1	1	1	1	1	2	1	1	1	2	1	-9
1378	2	1	24	Basque	France	EUROPE	1	2	2	1	1	2	2	2	1	2	2	2	1	2	2	1	2	2	2	1	1	2	1	1	1	2	1	2	2	2	2	1	2	2	2	2	2	1	2	1	2	2	-9
1379	2	1	24	Basque	France	EUROPE	1	1	1	1	1	2	2	1	1	2	1	1	1	2	1	1	2	2	1	1	1	2	1	1	1	1	1	2	2	1	1	1	1	2	2	1	2	2	1	1	2	1	-9
1379	2	1	24	Basque	France	EUROPE	1	2	2	1	1	2	2	1	2	2	1	2	2	2	2	1	2	2	2	1	1	2	2	1	2	2	1	2	2	2	2	2	1	2	2	2	2	2	1	1	2	2	-9
1380	2	1	24	Basque	France	EUROPE	1	2	1	1	1	1	1	1	1	2	1	1	1	2	1	1	2	1	2	1	1	2	1	1	1	2	1	2	1	1	1	1	1	1	1	2	2	1	1	1	2	1	-9
1380	2	1	24	Basque	France	EUROPE	1	2	2	1	1	2	2	1	1	2	2	2	2	2	2	1	2	2	2	1	1	2	1	1	1	2	2	2	1	2	2	1	1	2	1	2	2	1	1	1	2	2	-9
511	2	1	25	French	France	EUROPE	1	1	1	1	1	1	2	1	1	1	1	2	2	2	1	1	2	2	2	1	1	1	1	1	1	2	1	1	1	1	2	1	1	1	1	1	2	2	1	1	2	1	1
511	2	1	25	French	France	EUROPE	1	2	2	1	1	2	2	1	2	2	2	2	2	2	2	1	2	2	2	2	1	2	2	2	2	2	2	2	1	2	2	1	2	2	1	2	2	2	2	1	2	2	1
512	2	1	25	French	France	EUROPE	1	2	2	1	1	2	2	1	2	2	1	2	1	1	1	1	2	1	2	1	1	1	1	1	1	2	1	1	1	2	1	1	1	1	1	1	2	2	1	1	1	1	1
512	2	1	25	French	France	EUROPE	2	2	2	1	1	2	2	1	2	2	2	2	2	1	2	1	2	2	2	1	2	2	2	1	1	2	2	2	2	2	2	1	1	2	2	1	2	2	2	2	2	2	1
513	2	1	25	French	France	EUROPE	2	2	1	1	1	2	1	1	1	2	1	2	1	1	1	1	2	2	2	1	1	2	1	2	2	2	2	1	2	2	2	1	1	1	1	1	2	2	1	1	1	1	2
513	2	1	25	French	France	EUROPE	2	2	1	2	1	2	2	1	2	2	2	2	2	2	2	1	2	2	2	2	1	2	1	2	2	2	2	2	2	2	2	2	1	2	1	2	2	2	2	2	2	1	2
514	2	1	25	French	France	EUROPE	1	1	1	1	1	1	2	1	2	2	1	2	1	2	1	1	2	2	2	1	1	2	1	1	1	2	1	2	2	1	2	1	1	1	2	1	2	2	1	1	2	1	1
514	2	1	25	French	France	EUROPE	1	2	2	1	1	2	2	2	2	2	2	2	2	2	1	2	2	2	2	1	1	2	2	1	1	2	2	2	2	2	2	2	1	2	2	2	2	2	1	1	2	2	1
515	2	1	25	French	France	EUROPE	1	2	1	1	1	1	2	2	1	2	1	2	1	2	1	1	2	2	2	1	1	2	1	1	1	1	1	1	1	1	2	1	1	1	1	1	2	1	1	1	2	1	1
515	2	1	25	French	France	EUROPE	1	2	2	1	1	2	2	2	2	2	1	2	2	2	1	1	2	2	2	1	1	2	2	1	2	2	2	2	2	2	2	1	2	2	1	1	2	2	1	2	2	2	1
516	2	1	25	French	France	EUROPE	2	1	2	1	1	2	2	1	1	2	1	2	2	2	1	1	2	2	2	1	1	2	1	1	2	1	1	2	1	1	1	1	1	1	2	1	2	2	1	1	2	1	1
516	2	1	25	French	France	EUROPE	2	2	2	1	1	2	2	1	1	2	2	2	2	2	2	1	2	2	2	1	1	2	2	1	2	2	1	2	1	2	2	1	2	1	2	2	2	2	1	1	2	1	2
517	2	1	25	French	France	EUROPE	1	1	2	1	1	2	1	1	2	2	1	2	2	2	2	1	2	2	2	1	1	1	1	1	1	2	1	2	1	1	2	1	1	1	1	1	2	2	1	1	1	1	1
517	2	1	25	French	France	EUROPE	2	2	2	1	1	2	1	1	2	2	2	2	2	2	2	1	2	2	2	1	1	2	2	2	1	2	1	2	2	2	2	1	1	1	2	2	2	2	2	1	2	1	1
518	2	1	25	French	France	EUROPE	1	1	1	1	1	1	1	1	1	2	1	2	2	1	1	1	2	1	2	1	1	2	2	1	1	2	2	1	1	2	2	1	1	2	1	1	2	2	1	1	2	1	1
518	2	1	25	French	France	EUROPE	2	2	1	2	1	2	2	2	2	2	2	2	2	2	2	1	2	2	2	2	1	2	2	2	2	2	2	2	2	2	2	1	1	2	2	1	2	2	1	2	2	1	1
519	2	1	25	French	France	EUROPE	1	2	2	1	1	2	2	1	2	2	1	1	1	2	1	1	2	2	2	1	1	1	1	1	1	2	2	2	1	1	1	1	1	2	1	1	2	1	1	1	2	2	2
519	2	1	25	French	France	EUROPE	2	2	2	2	1	2	2	1	2	2	1	2	2	2	1	1	2	2	2	1	1	2	2	2	2	2	2	2	2	2	2	1	1	2	2	1	2	2	1	2	2	2	2
520	2	1	25	French	France	EUROPE	1	1	1	1	1	2	2	1	1	2	1	2	1	2	1	1	2	2	2	1	1	2	1	1	1	2	2	2	1	1	1	1	1	1	1	1	2	2	1	1	2	1	1
520	2	1	25	French	France	EUROPE	1	1	2	1	1	2	2	2	1	2	2	2	2	2	2	1	2	2	2	1	1	2	2	1	1	2	2	2	1	2	2	1	2	2	1	1	2	2	2	2	2	2	1
521	2	1	25	French	France	EUROPE	2	1	1	1	1	1	2	1	1	2	1	2	2	1	2	1	2	2	2	1	1	1	1	2	1	1	1	2	1	1	2	1	1	1	1	2	2	2	1	1	1	1	1
521	2	1	25	French	France	EUROPE	2	2	1	2	1	2	2	1	2	2	1	2	2	1	2	1	2	2	2	1	1	2	1	2	1	2	1	2	1	2	2	1	1	2	2	2	2	2	1	2	2	2	1
522	2	1	25	French	France	EUROPE	2	2	1	1	1	1	2	1	2	2	1	1	2	2	2	1	2	2	1	1	1	1	1	1	1	2	1	1	2	2	1	1	1	1	1	1	2	2	1	1	2	1	1
522	2	1	25	French	France	EUROPE	2	2	1	1	1	2	2	1	2	2	1	2	2	2	2	1	2	2	2	1	1	2	1	2	1	2	1	2	2	2	2	2	2	2	1	1	2	2	1	2	2	1	2
523	2	1	25	French	France	EUROPE	2	2	2	1	1	1	2	1	1	2	1	2	2	1	2	1	2	2	1	1	1	2	1	1	1	2	1	1	1	1	2	1	1	1	1	1	2	2	1	1	1	1	2
523	2	1	25	French	France	EUROPE	2	2	2	2	1	2	2	1	1	2	1	2	2	2	2	1	2	2	2	1	1	2	1	1	1	2	3	2	1	1	2	1	1	2	1	2	2	2	2	2	2	1	2
524	2	1	25	French	France	EUROPE	1	1	2	1	1	2	2	1	1	2	1	2	1	2	1	1	2	2	1	1	1	2	1	1	1	2	2	2	1	1	1	1	1	1	1	1	2	1	1	1	2	1	1
524	2	1	25	French	France	EUROPE	1	2	2	1	2	2	2	1	1	2	1	2	2	2	2	1	2	2	2	1	1	2	1	1	2	2	2	2	2	2	2	1	1	1	2	1	2	2	1	1	2	1	1
525	2	1	25	French	France	EUROPE	1	1	2	1	1	2	1	1	1	2	1	2	2	1	1	1	2	2	2	1	1	1	1	1	1	2	2	1	1	1	1	1	1	1	1	1	2	2	1	1	2	1	1
525	2	1	25	French	France	EUROPE	1	2	2	2	1	2	2	2	1	2	1	2	2	2	2	1	2	2	2	1	1	2	1	1	2	2	2	2	1	2	2	1	2	2	2	1	2	2	1	2	2	1	1
526	2	1	25	French	France	EUROPE	1	2	1	1	1	2	2	1	1	1	1	2	2	2	1	1	2	2	1	1	1	2	1	1	1	2	1	2	1	2	2	1	1	1	2	1	2	2	1	1	2	1	2
526	2	1	25	French	France	EUROPE	2	2	2	1	1	2	2	1	2	2	1	2	2	2	1	1	2	2	2	1	1	2	1	1	2	2	2	2	2	2	2	1	2	2	2	1	2	2	1	2	2	1	2
527	2	1	25	French	France	EUROPE	1	1	1	1	1	2	1	1	1	2	1	2	1	1	1	1	2	2	2	1	1	2	1	1	1	2	2	2	2	1	1	1	1	1	2	1	2	2	1	1	1	1	1
527	2	1	25	French	France	EUROPE	2	2	2	1	1	2	2	2	1	2	1	2	2	2	2	1	2	2	2	1	2	2	1	2	2	2	2	2	2	1	2	2	1	2	2	1	2	2	1	1	2	2	1
528	2	1	25	French	France	EUROPE	2	1	1	1	1	2	2	1	1	2	1	2	2	2	2	1	2	2	1	1	1	1	1	1	1	1	2	1	1	1	1	1	1	1	1	1	2	2	2	1	2	1	1
528	2	1	25	French	France	EUROPE	2	2	1	2	1	2	2	1	1	2	2	2	2	2	2	1	2	2	2	1	1	1	1	1	1	2	3	2	2	2	2	2	1	1	2	2	2	2	2	1	2	2	2
529	2	1	25	French	France	EUROPE	1	2	1	1	1	2	1	1	2	2	1	2	1	1	2	1	2	2	1	1	1	2	1	1	1	1	1	1	1	2	1	1	1	1	2	2	2	2	1	1	2	1	1
529	2	1	25	French	France	EUROPE	2	2	1	1	1	2	1	1	2	2	2	2	2	2	2	1	2	2	2	1	1	2	1	1	2	2	2	2	2	2	2	1	1	1	2	2	2	2	1	1	2	1	1
530	2	1	25	French	France	EUROPE	1	2	1	1	1	2	2	1	1	2	1	2	1	2	1	1	2	2	2	1	1	2	1	1	1	2	2	2	1	1	2	2	1	1	1	1	2	2	1	1	1	1	1
530	2	1	25	French	France	EUROPE	2	2	2	1	1	2	2	1	2	2	2	2	2	2	1	1	2	2	2	1	1	2	2	2	1	2	2	2	2	2	2	2	1	2	1	1	2	2	1	1	1	1	1
531	2	1	25	French	France	EUROPE	1	2	1	1	1	2	2	2	1	2	1	1	2	2	1	1	2	2	2	1	1	2	1	1	1	2	1	1	1	2	1	1	1	2	1	1	2	2	1	1	1	1	2
531	2	1	25	French	France	EUROPE	2	2	1	1	1	2	2	2	2	2	2	2	2	2	2	1	2	2	2	1	1	2	1	2	2	2	2	2	2	2	1	2	1	2	1	1	2	2	1	1	2	1	2
533	2	1	25	French	France	EUROPE	1	1	1	1	1	2	2	1	1	2	1	2	1	2	1	1	2	1	2	1	1	1	1	1	1	2	1	2	2	1	2	1	1	2	1	1	2	2	1	1	2	1	1
533	2	1	25	French	France	EUROPE	2	2	2	1	1	2	2	1	2	2	1	2	2	2	2	1	2	2	2	1	1	2	1	1	1	2	2	2	2	2	2	1	1	2	2	1	2	2	1	1	2	2	1
534	2	1	25	French	France	EUROPE	1	2	1	1	1	2	2	1	1	2	1	2	1	1	1	1	2	2	1	1	1	2	1	1	1	2	1	1	1	1	2	1	1	1	1	1	2	1	1	2	2	1	1
534	2	1	25	French	France	EUROPE	2	2	2	2	1	2	2	2	1	2	2	2	1	1	2	1	2	2	2	2	1	2	1	1	1	2	2	1	2	1	2	1	1	2	2	2	2	1	1	2	2	2	2
535	2	1	25	French	France	EUROPE	1	1	2	1	1	1	2	1	1	2	1	2	1	1	1	1	2	2	2	1	1	2	1	1	1	2	1	2	2	1	1	1	2	1	1	1	2	1	1	1	1	1	1
535	2	1	25	French	France	EUROPE	2	2	2	1	1	2	2	2	2	2	2	2	2	1	2	1	2	2	2	1	1	2	1	2	2	2	2	2	2	2	2	1	2	2	2	1	2	2	1	2	2	1	2
536	2	1	25	French	France	EUROPE	1	2	2	1	1	2	2	1	1	2	1	2	1	1	2	1	2	1	1	1	1	1	1	1	1	2	1	1	2	2	-9	1	1	1	2	1	2	2	1	1	2	1	1
536	2	1	25	French	France	EUROPE	2	2	2	1	1	2	2	1	2	2	1	2	2	1	2	1	2	1	1	1	1	2	2	1	1	2	1	1	2	2	-9	1	2	2	2	2	2	2	1	1	2	2	2
537	2	1	25	French	France	EUROPE	2	2	1	1	1	1	2	1	1	2	1	2	2	2	1	1	2	2	2	1	1	1	1	1	1	1	1	1	1	2	2	1	1	1	1	1	2	2	1	1	2	1	1
537	2	1	25	French	France	EUROPE	2	2	2	1	1	2	2	1	1	2	1	2	2	2	2	1	2	2	2	1	1	2	2	1	2	2	2	1	2	2	2	1	2	1	1	2	2	2	1	1	2	2	1
538	2	1	25	French	France	EUROPE	1	2	2	1	1	2	1	1	1	2	1	2	2	2	2	1	2	1	2	1	1	2	1	1	1	1	1	2	1	2	1	1	1	1	1	1	2	2	1	1	1	1	1
538	2	1	25	French	France	EUROPE	2	2	2	1	1	2	2	1	1	2	1	2	2	2	2	1	2	2	2	1	1	2	1	1	1	2	2	2	2	2	2	2	1	2	2	1	2	2	1	2	2	1	1
539	2	1	25	French	France	EUROPE	2	1	1	1	1	2	2	1	1	2	1	2	1	1	1	1	2	2	2	1	1	2	1	1	1	2	1	2	1	1	1	1	1	1	1	1	2	2	2	1	1	1	1
539	2	1	25	French	France	EUROPE	2	2	2	1	1	2	2	1	2	2	1	2	2	2	2	1	2	2	2	1	1	2	1	1	2	2	2	2	1	2	2	1	1	2	1	2	2	2	2	1	2	1	2
1147	2	1	27	Italian	Italy-Bergamo	EUROPE	2	1	2	1	1	2	2	1	1	2	2	2	2	2	1	1	2	2	1	1	1	2	1	1	2	2	1	2	1	2	1	1	1	2	1	1	2	1	1	1	2	1	1
1147	2	1	27	Italian	Italy-Bergamo	EUROPE	2	1	2	1	1	2	2	1	1	2	2	2	2	2	2	1	2	2	2	1	1	2	1	2	2	2	3	2	2	2	2	1	1	2	1	2	2	2	2	1	2	1	1
1149	2	1	27	Italian	Italy-Bergamo	EUROPE	1	1	2	1	1	2	2	1	1	2	1	1	1	1	1	1	2	1	2	1	1	1	1	1	2	2	1	2	1	1	1	1	1	1	1	1	1	2	1	2	1	1	1
1149	2	1	27	Italian	Italy-Bergamo	EUROPE	2	2	2	2	1	2	2	1	1	2	1	2	1	2	1	2	2	2	2	1	1	2	2	1	2	2	2	2	1	1	2	1	1	1	1	2	2	2	1	2	2	2	2
1151	2	1	27	Italian	Italy-Bergamo	EUROPE	1	2	1	1	1	1	2	1	1	2	1	2	2	1	1	1	2	1	2	1	1	2	1	1	1	2	1	2	1	2	2	1	1	1	1	1	2	2	1	1	1	1	2
1151	2	1	27	Italian	Italy-Bergamo	EUROPE	2	2	1	1	1	2	2	1	2	2	1	2	2	2	1	1	2	2	2	1	1	2	2	2	2	2	1	2	2	2	2	1	1	2	2	2	2	2	2	1	2	2	2
1152	2	1	27	Italian	Italy-Bergamo	EUROPE	1	1	1	1	1	2	2	1	1	2	1	2	2	2	1	1	2	2	1	1	1	1	2	1	1	2	1	2	1	1	2	1	1	1	1	1	2	2	1	1	1	1	1
1152	2	1	27	Italian	Italy-Bergamo	EUROPE	2	2	2	1	2	2	2	2	2	2	1	2	2	2	2	1	2	2	2	1	1	2	2	2	1	2	2	2	2	2	2	1	1	2	1	1	2	2	1	1	2	1	2
1153	2	1	27	Italian	Italy-Bergamo	EUROPE	1	2	1	1	1	2	2	1	1	2	1	1	1	1	2	1	2	2	2	1	1	2	1	1	1	2	1	2	1	1	1	1	1	1	1	1	2	1	1	1	2	1	1
1153	2	1	27	Italian	Italy-Bergamo	EUROPE	2	2	1	2	1	2	2	1	2	2	1	2	2	2	2	1	2	2	2	1	1	2	2	1	1	2	3	2	2	2	2	2	1	2	2	2	2	2	2	1	2	1	1
1155	2	1	27	Italian	Italy-Bergamo	EUROPE	1	1	1	1	1	1	2	1	1	2	1	2	1	2	1	1	2	2	2	1	1	1	1	1	1	2	1	2	2	2	1	1	1	1	1	1	2	2	1	1	2	1	1
1155	2	1	27	Italian	Italy-Bergamo	EUROPE	2	2	1	2	1	2	2	2	1	2	1	2	2	2	2	1	2	2	2	2	1	2	1	2	1	2	1	2	2	2	1	2	1	2	2	1	2	2	1	1	2	1	2
1156	2	1	27	Italian	Italy-Bergamo	EUROPE	2	2	2	1	1	2	2	1	1	2	1	2	2	1	1	1	2	2	2	1	1	1	1	1	1	2	3	1	2	1	2	1	1	1	1	1	2	2	1	1	1	1	1
1156	2	1	27	Italian	Italy-Bergamo	EUROPE	2	2	2	1	1	2	2	1	1	2	2	2	2	2	2	1	2	2	2	1	1	1	2	2	2	2	3	2	2	2	2	1	1	1	2	2	2	2	1	2	1	2	2
1157	2	1	27	Italian	Italy-Bergamo	EUROPE	1	1	1	1	1	1	2	1	1	2	1	1	1	2	1	1	2	2	2	1	1	2	1	1	1	1	1	2	1	1	2	1	1	1	1	1	2	2	1	1	1	1	1
1157	2	1	27	Italian	Italy-Bergamo	EUROPE	1	2	2	1	1	2	2	2	1	2	2	2	2	2	2	1	2	2	2	1	1	2	1	1	2	2	2	2	1	2	2	1	1	1	2	1	2	2	2	1	2	1	2
1171	2	1	27	Italian	Italy-Bergamo	EUROPE	1	2	1	1	1	2	2	1	2	2	1	1	2	1	1	1	2	2	2	1	1	1	1	1	1	2	2	2	1	1	2	1	1	1	2	1	2	2	1	1	2	-9	1
1171	2	1	27	Italian	Italy-Bergamo	EUROPE	2	2	2	1	1	2	2	1	2	2	2	2	2	2	2	1	2	2	2	1	1	2	1	1	2	2	2	2	2	2	2	1	2	2	2	1	2	2	1	2	2	-9	1
1172	2	1	27	Italian	Italy-Bergamo	EUROPE	1	1	1	1	1	2	1	1	1	2	1	2	2	2	1	1	2	2	2	1	1	2	1	1	1	2	2	2	1	1	2	1	1	1	1	1	2	2	1	1	1	-9	2
1172	2	1	27	Italian	Italy-Bergamo	EUROPE	1	2	2	1	1	2	2	1	2	2	2	2	2	2	2	1	2	2	2	2	1	2	2	1	1	2	2	2	2	2	2	2	2	2	1	2	2	2	1	2	2	-9	2
1173	2	1	27	Italian	Italy-Bergamo	EUROPE	1	1	1	1	1	2	2	2	1	2	1	1	1	2	1	1	2	2	2	1	1	1	1	1	1	2	1	2	1	1	2	1	1	1	1	1	2	1	1	1	2	1	1
1173	2	1	27	Italian	Italy-Bergamo	EUROPE	2	2	2	2	1	2	2	2	1	2	1	2	1	2	1	1	2	2	2	1	1	2	1	2	2	2	2	2	2	2	2	1	1	1	2	2	2	2	1	1	2	1	1
1174	2	1	27	Italian	Italy-Bergamo	EUROPE	1	2	1	1	1	2	2	1	1	2	1	2	1	1	1	1	2	2	2	1	1	1	1	2	1	2	1	2	1	1	1	1	1	1	1	1	2	2	1	1	2	1	1
1174	2	1	27	Italian	Italy-Bergamo	EUROPE	2	2	2	2	1	2	2	2	2	2	1	2	2	2	2	1	2	2	2	1	1	1	2	2	2	2	1	2	1	2	2	1	2	1	1	2	2	2	2	2	2	2	1
1177	2	1	27	Italian	Italy-Bergamo	EUROPE	1	1	1	1	1	2	2	1	1	2	1	2	2	1	2	1	2	2	2	1	1	2	1	1	1	2	1	1	1	2	1	1	1	2	1	1	2	2	1	1	1	2	1
1177	2	1	27	Italian	Italy-Bergamo	EUROPE	2	2	2	1	1	2	2	1	2	2	1	2	2	2	2	1	2	2	2	1	1	2	1	2	2	2	2	2	2	2	2	1	1	2	1	1	2	2	1	1	2	2	1
665	2	1	28	Sardinian	Italy	EUROPE	2	2	1	1	1	2	2	1	2	2	1	2	2	1	2	1	2	2	2	1	1	1	1	1	1	2	1	2	1	1	1	1	1	1	1	1	2	2	2	1	2	1	1
665	2	1	28	Sardinian	Italy	EUROPE	2	2	2	1	1	2	2	1	2	2	2	2	2	2	2	1	2	2	2	1	2	2	1	1	1	2	2	2	2	2	2	1	1	1	1	1	2	2	2	1	2	1	2
666	2	1	28	Sardinian	Italy	EUROPE	2	2	1	1	1	2	2	1	2	2	1	2	2	1	2	1	1	2	2	1	1	2	1	1	1	2	1	2	1	1	1	1	1	1	1	1	2	2	1	1	2	1	1
666	2	1	28	Sardinian	Italy	EUROPE	2	2	2	1	1	2	2	1	2	2	2	2	2	2	2	1	2	2	2	1	1	2	1	1	2	2	1	2	2	1	2	2	1	1	2	1	2	2	1	1	2	2	1
667	2	1	28	Sardinian	Italy	EUROPE	1	2	1	1	1	1	2	1	1	2	1	2	2	1	1	1	2	2	1	1	1	1	1	1	1	2	2	1	2	1	2	1	1	1	1	1	2	2	1	1	2	2	1
667	2	1	28	Sardinian	Italy	EUROPE	2	2	1	2	1	2	2	2	2	2	2	2	2	1	1	1	2	2	2	1	1	2	1	2	1	2	2	1	2	1	2	1	1	2	2	2	2	2	1	2	2	2	2
668	2	1	28	Sardinian	Italy	EUROPE	1	2	2	1	1	1	2	1	1	2	1	1	2	1	1	1	2	2	2	1	1	2	2	1	1	2	1	2	2	1	2	1	1	1	1	1	2	1	1	1	2	2	1
668	2	1	28	Sardinian	Italy	EUROPE	2	2	2	1	1	2	2	2	1	2	1	2	2	1	1	1	2	2	2	2	1	2	2	2	2	2	3	2	2	2	2	1	2	2	2	2	2	2	1	1	2	2	2
669	2	1	28	Sardinian	Italy	EUROPE	2	2	1	1	1	1	1	1	1	2	1	2	2	2	2	1	2	1	2	1	1	2	1	1	1	1	2	2	1	1	1	1	1	1	1	1	2	2	1	1	2	1	1
669	2	1	28	Sardinian	Italy	EUROPE	2	2	1	1	1	1	1	1	1	2	2	2	2	2	2	1	2	2	2	1	1	2	1	2	1	2	2	2	1	1	2	2	1	2	1	2	2	2	1	1	2	1	1
670	2	1	28	Sardinian	Italy	EUROPE	1	2	2	1	1	2	2	1	2	2	2	2	2	1	1	1	2	2	1	1	1	2	1	1	1	1	1	2	1	1	2	1	1	1	1	1	2	2	1	1	2	1	1
670	2	1	28	Sardinian	Italy	EUROPE	2	2	2	1	2	2	2	1	2	2	2	2	2	2	1	1	2	2	2	1	1	2	2	1	1	1	2	2	2	2	2	2	1	1	2	1	2	2	2	2	2	2	2
671	2	1	28	Sardinian	Italy	EUROPE	2	1	1	1	1	2	2	1	1	2	1	2	2	2	2	1	2	1	2	1	1	2	1	1	1	2	1	2	1	1	2	1	1	2	1	1	2	1	1	1	2	1	1
671	2	1	28	Sardinian	Italy	EUROPE	2	2	1	1	1	2	2	2	2	2	1	2	2	2	2	1	2	2	2	1	1	2	2	1	1	2	2	2	2	1	2	1	1	2	1	2	2	2	2	2	2	1	1
672	2	1	28	Sardinian	Italy	EUROPE	2	2	1	1	1	1	2	1	1	2	1	2	1	1	1	1	2	1	2	1	1	1	1	1	1	1	1	2	1	1	1	2	1	2	1	1	2	2	1	1	2	2	1
672	2	1	28	Sardinian	Italy	EUROPE	2	2	2	1	1	1	2	1	1	2	1	2	2	2	1	1	2	2	2	1	1	2	1	2	1	2	2	2	2	2	2	2	1	2	1	1	2	2	1	1	2	2	1
673	2	1	28	Sardinian	Italy	EUROPE	1	1	2	1	1	1	2	1	2	2	1	2	1	2	1	1	2	2	2	1	1	2	1	1	1	2	1	1	1	2	2	1	1	1	1	1	2	1	1	1	2	1	1
673	2	1	28	Sardinian	Italy	EUROPE	2	2	2	1	1	2	2	2	2	2	1	2	2	2	2	1	2	2	2	1	1	2	1	2	2	2	2	2	2	2	2	1	1	1	1	2	2	2	2	2	2	1	1
674	2	1	28	Sardinian	Italy	EUROPE	1	2	1	1	1	1	2	1	1	2	1	2	1	1	2	1	2	2	1	1	1	2	1	1	1	2	1	1	1	1	1	1	1	1	1	2	2	2	1	1	2	1	1
674	2	1	28	Sardinian	Italy	EUROPE	2	2	1	1	1	2	2	2	2	2	1	2	2	2	2	1	2	2	2	1	1	2	2	2	2	2	3	1	2	1	2	2	1	2	2	2	2	2	1	2	2	2	1
1062	2	1	28	Sardinian	Italy	EUROPE	1	2	1	1	1	1	1	1	2	2	1	2	2	1	1	1	2	2	1	1	1	1	1	1	1	1	2	1	2	1	1	1	1	1	1	1	2	1	1	1	2	1	1
1062	2	1	28	Sardinian	Italy	EUROPE	2	2	2	1	1	2	2	1	2	2	1	2	2	2	1	2	2	2	2	1	1	2	1	1	2	2	2	2	2	1	2	2	1	1	1	1	2	2	2	1	2	1	1
1063	2	1	28	Sardinian	Italy	EUROPE	2	1	1	1	1	2	2	1	1	2	1	2	2	2	1	1	2	2	1	1	1	1	1	1	1	1	1	2	1	1	1	1	1	1	1	1	2	2	1	1	2	1	1
1063	2	1	28	Sardinian	Italy	EUROPE	2	2	1	2	1	2	2	1	2	2	2	2	2	2	2	1	2	2	2	1	1	1	2	1	1	2	3	2	2	2	2	2	1	2	1	2	2	2	1	1	2	1	1
1064	2	1	28	Sardinian	Italy	EUROPE	1	2	1	1	1	2	2	1	1	2	1	2	1	1	1	1	2	1	2	1	1	2	1	1	2	2	2	2	1	2	2	1	1	1	1	1	2	1	1	1	2	-9	1
1064	2	1	28	Sardinian	Italy	EUROPE	2	2	1	1	1	2	2	2	2	2	2	2	2	2	1	1	2	2	2	1	1	2	1	1	2	2	3	2	2	2	2	1	2	2	1	1	2	2	2	1	2	-9	2
1065	2	1	28	Sardinian	Italy	EUROPE	1	2	1	1	1	2	2	1	1	2	1	2	2	2	2	1	1	2	2	1	1	1	1	1	1	1	1	2	1	1	2	1	1	1	1	2	2	1	2	1	1	1	1
1065	2	1	28	Sardinian	Italy	EUROPE	2	2	2	1	1	2	2	2	1	2	2	2	2	2	2	1	2	2	2	1	1	2	1	1	1	2	1	2	2	1	2	2	2	2	1	2	2	2	2	1	2	1	1
1066	2	1	28	Sardinian	Italy	EUROPE	2	2	1	1	1	2	2	1	1	2	1	2	2	1	1	1	2	2	2	1	1	2	1	1	1	2	2	1	1	2	1	1	1	1	1	1	2	2	1	1	2	1	1
1066	2	1	28	Sardinian	Italy	EUROPE	2	2	2	1	1	2	2	1	2	2	1	2	2	2	1	1	2	2	2	1	1	2	2	1	2	2	3	2	2	2	2	1	1	2	1	1	2	2	1	1	2	2	2
1067	2	1	28	Sardinian	Italy	EUROPE	1	1	1	1	1	2	2	1	1	2	2	2	2	1	1	1	2	1	2	1	1	2	1	1	1	2	2	1	1	1	1	1	1	1	1	1	2	1	1	1	2	1	1
1067	2	1	28	Sardinian	Italy	EUROPE	1	2	2	1	1	2	2	2	2	2	2	2	2	2	2	1	2	2	2	1	1	2	1	1	1	2	3	2	2	2	2	2	1	2	2	1	2	2	2	2	2	1	1
1068	2	1	28	Sardinian	Italy	EUROPE	1	2	1	1	1	1	2	1	1	2	1	2	2	2	1	1	2	2	1	1	1	2	1	1	1	2	1	2	1	1	2	1	1	1	2	1	2	2	1	2	2	1	1
1068	2	1	28	Sardinian	Italy	EUROPE	1	2	1	1	1	2	2	1	1	2	1	2	2	2	1	1	2	2	2	1	1	2	1	2	1	2	3	2	2	2	2	1	2	2	2	2	2	2	1	2	2	2	1
1069	2	1	28	Sardinian	Italy	EUROPE	2	1	1	1	1	1	2	2	1	2	2	2	1	2	1	1	2	2	1	1	1	2	1	1	1	2	2	1	2	1	2	1	1	1	1	1	2	2	1	1	2	1	1
1069	2	1	28	Sardinian	Italy	EUROPE	2	2	2	1	1	2	2	2	2	2	2	2	1	2	1	2	2	2	2	1	1	2	1	1	2	2	3	2	2	2	2	1	1	1	1	2	2	2	1	2	2	1	2
1070	2	1	28	Sardinian	Italy	EUROPE	1	1	2	1	1	2	1	1	1	2	2	2	2	1	1	1	2	2	2	1	1	1	2	1	2	1	2	2	1	2	2	1	2	1	1	1	2	2	1	1	2	1	1
1070	2	1	28	Sardinian	Italy	EUROPE	2	2	2	1	1	2	1	1	2	2	2	2	2	1	2	1	2	2	2	1	1	2	2	1	2	2	2	2	2	2	2	1	2	1	1	1	2	2	1	1	2	2	1
1071	2	1	28	Sardinian	Italy	EUROPE	1	2	2	1	1	1	2	1	1	2	1	2	2	1	1	1	2	2	2	1	1	2	1	1	2	2	2	2	1	1	2	1	1	1	1	1	2	1	2	1	2	1	1
1071	2	1	28	Sardinian	Italy	EUROPE	2	2	2	1	1	2	2	1	1	2	2	2	2	2	1	2	2	2	2	1	1	2	1	1	2	2	2	2	1	1	2	1	1	2	1	1	2	2	2	2	2	1	2
1072	2	1	28	Sardinian	Italy	EUROPE	2	2	1	1	1	2	2	1	1	2	2	2	2	2	1	1	2	2	2	1	1	1	1	1	1	2	1	2	1	2	1	1	1	1	1	2	2	1	1	1	2	1	1
1072	2	1	28	Sardinian	Italy	EUROPE	2	2	2	1	1	2	2	2	1	2	2	2	2	2	1	1	2	2	2	1	1	2	2	2	2	2	1	2	2	2	2	1	2	2	2	2	2	2	1	1	2	1	2
1073	2	1	28	Sardinian	Italy	EUROPE	1	1	1	1	1	2	2	1	1	2	1	2	2	1	1	1	2	2	2	1	1	2	2	1	2	2	2	2	1	2	2	1	1	1	1	1	2	2	1	1	2	1	1
1073	2	1	28	Sardinian	Italy	EUROPE	2	2	2	1	1	2	2	2	2	2	2	2	2	1	2	1	2	2	2	1	1	2	2	1	2	2	2	2	1	2	2	2	1	1	2	1	2	2	1	1	2	2	1
1074	2	1	28	Sardinian	Italy	EUROPE	1	2	2	1	1	1	1	1	1	2	2	2	2	1	2	1	2	2	1	1	1	1	1	1	1	2	1	1	2	2	2	1	1	2	1	1	2	2	2	1	2	1	1
1074	2	1	28	Sardinian	Italy	EUROPE	2	2	2	1	1	2	2	1	2	2	2	2	2	2	2	1	2	2	2	1	1	2	1	1	1	2	1	2	2	2	2	1	1	2	2	2	2	2	2	1	2	2	1
1075	2	1	28	Sardinian	Italy	EUROPE	2	1	1	1	1	1	2	2	1	2	1	2	1	1	1	1	2	2	2	1	1	1	1	1	2	2	1	2	1	1	2	1	1	1	1	1	2	2	1	1	2	1	1
1075	2	1	28	Sardinian	Italy	EUROPE	2	2	2	1	1	2	2	2	1	2	1	2	2	2	2	1	2	2	2	1	1	2	1	2	2	2	2	2	2	2	2	1	1	1	1	2	2	2	2	1	2	1	1
1076	2	1	28	Sardinian	Italy	EUROPE	1	2	1	1	1	2	2	1	1	2	1	2	2	1	1	1	2	2	2	1	1	2	1	1	1	1	3	1	2	1	1	1	1	1	2	1	2	1	1	1	2	1	2
1076	2	1	28	Sardinian	Italy	EUROPE	2	2	2	1	1	2	2	1	2	2	1	2	2	2	1	1	2	2	2	1	2	2	1	1	1	2	3	2	2	1	2	1	1	1	2	2	2	2	1	1	2	1	2
1077	2	1	28	Sardinian	Italy	EUROPE	1	1	2	1	1	1	1	1	1	2	1	1	2	2	1	1	2	2	2	1	1	2	1	1	1	2	1	1	1	1	1	1	1	1	1	1	2	2	1	1	2	1	1
1077	2	1	28	Sardinian	Italy	EUROPE	1	2	2	1	1	1	2	1	2	2	1	2	2	2	2	1	2	2	2	1	1	2	1	2	1	2	2	2	1	2	2	2	2	2	1	2	2	2	1	1	2	1	1
1078	2	1	28	Sardinian	Italy	EUROPE	2	2	2	1	1	1	2	1	2	2	1	2	2	2	1	1	2	2	2	1	1	2	1	1	1	1	2	2	2	1	2	1	1	1	1	1	2	2	1	1	1	1	1
1078	2	1	28	Sardinian	Italy	EUROPE	2	2	2	1	1	1	2	1	2	2	2	2	2	2	2	1	2	2	2	1	1	2	2	1	1	2	2	2	2	1	2	1	2	2	2	1	2	2	2	1	2	2	1
1079	2	1	28	Sardinian	Italy	EUROPE	1	2	2	1	1	2	2	1	1	2	1	2	1	2	1	1	1	2	1	1	1	2	1	1	1	2	1	1	1	1	2	1	2	1	1	1	2	1	1	1	1	2	1
1079	2	1	28	Sardinian	Italy	EUROPE	2	2	2	1	1	2	2	1	2	2	2	2	2	2	2	1	2	2	2	2	1	2	2	2	2	2	2	2	2	2	2	1	2	1	1	1	2	2	2	1	2	2	1
1161	2	1	29	Tuscan	Italy	EUROPE	1	2	1	1	1	2	2	1	1	2	1	1	2	2	1	1	2	2	2	1	1	1	1	1	1	2	1	2	1	1	2	1	1	1	1	1	2	2	1	1	1	1	1
1161	2	1	29	Tuscan	Italy	EUROPE	1	2	2	1	1	2	2	1	2	2	2	2	2	2	2	1	2	2	2	1	1	2	1	1	1	2	2	2	1	2	2	1	2	2	1	2	2	2	1	2	2	1	1
1162	2	1	29	Tuscan	Italy	EUROPE	1	1	1	1	1	2	2	1	1	2	1	2	1	2	1	1	2	1	2	1	1	2	1	1	1	2	2	2	2	1	2	1	1	1	1	1	2	2	1	1	1	1	1
1162	2	1	29	Tuscan	Italy	EUROPE	1	2	2	2	1	2	2	1	1	2	1	2	2	2	1	1	2	2	2	1	1	2	2	2	2	2	2	2	2	2	2	1	1	2	1	1	2	2	1	1	2	1	2
1163	2	1	29	Tuscan	Italy	EUROPE	1	1	1	2	1	2	1	1	2	2	2	2	1	1	2	1	2	2	2	1	1	2	1	1	1	1	1	1	2	2	2	1	1	2	1	2	2	2	1	1	1	1	1
1163	2	1	29	Tuscan	Italy	EUROPE	1	2	1	2	1	2	2	2	2	2	2	2	2	2	2	1	2	2	2	1	1	2	1	2	2	2	3	2	2	2	2	1	1	2	2	2	2	2	1	1	2	2	1
1164	2	1	29	Tuscan	Italy	EUROPE	1	1	1	1	1	1	2	1	1	2	1	2	1	1	1	1	2	1	1	1	1	2	1	1	1	2	1	2	2	1	1	1	1	1	2	2	2	1	1	1	2	1	1
1164	2	1	29	Tuscan	Italy	EUROPE	1	1	2	2	1	1	2	1	2	2	1	2	2	2	1	1	2	2	2	1	1	2	2	1	2	2	1	2	2	2	1	2	1	1	2	2	2	2	1	1	2	2	2
1166	2	1	29	Tuscan	Italy	EUROPE	1	1	1	1	1	2	1	1	1	2	1	2	2	1	1	1	2	2	1	1	1	2	1	1	2	2	1	2	1	1	1	1	1	1	1	2	2	1	1	1	2	1	1
1166	2	1	29	Tuscan	Italy	EUROPE	1	2	1	1	1	2	2	2	1	2	2	2	2	1	2	1	2	2	2	1	1	2	2	1	2	2	2	2	1	2	2	1	1	2	1	2	2	2	1	1	2	1	2
1167	2	1	29	Tuscan	Italy	EUROPE	1	2	1	1	1	2	2	1	2	2	1	2	1	2	2	1	2	2	2	1	1	1	1	1	2	2	1	1	1	1	2	1	1	1	1	1	2	2	1	1	1	1	1
1167	2	1	29	Tuscan	Italy	EUROPE	2	2	1	1	1	2	2	1	2	2	2	2	2	2	2	1	2	2	2	1	1	2	1	1	2	2	3	2	1	1	2	2	2	2	1	1	2	2	1	2	1	2	1
1168	2	1	29	Tuscan	Italy	EUROPE	1	2	2	1	1	2	2	1	1	2	1	2	1	1	1	1	2	2	1	1	1	2	1	1	1	1	2	2	1	2	2	1	1	1	1	1	2	1	1	1	1	1	1
1168	2	1	29	Tuscan	Italy	EUROPE	1	2	2	1	1	2	2	1	1	2	2	2	2	2	1	1	2	2	1	1	1	2	2	2	2	2	2	2	2	2	2	1	1	2	1	1	2	2	1	1	2	1	1
1169	2	1	29	Tuscan	Italy	EUROPE	1	2	2	1	1	2	2	1	1	2	1	2	1	2	1	1	2	2	1	1	1	1	1	1	1	2	1	1	1	1	2	1	1	1	1	1	2	2	1	1	2	1	2
1169	2	1	29	Tuscan	Italy	EUROPE	2	2	2	1	1	2	2	1	2	2	2	2	2	2	1	1	2	2	2	1	1	2	1	1	2	2	1	2	2	1	2	1	2	1	2	1	2	2	2	1	2	1	2
774	3	1	601	Han	China	EAST_ASIA	1	2	1	1	1	2	1	1	1	2	1	1	1	1	2	2	2	1	2	1	2	1	1	1	1	2	2	2	1	2	2	2	2	2	2	1	2	2	2	1	1	1	2
774	3	1	601	Han	China	EAST_ASIA	2	2	2	1	1	2	2	1	1	2	2	2	2	1	2	2	2	1	2	1	2	1	2	1	1	2	2	2	2	2	2	2	2	2	2	1	2	2	2	2	1	1	2
775	3	1	601	Han	China	EAST_ASIA	2	1	1	1	1	1	1	1	1	2	2	2	1	1	2	1	2	2	2	1	1	1	1	1	1	1	2	2	2	2	2	2	1	2	2	1	2	2	1	1	2	1	2
775	3	1	601	Han	China	EAST_ASIA	2	1	1	1	1	2	2	1	1	2	2	2	1	2	2	2	2	2	2	1	2	1	1	2	1	2	2	2	2	2	2	2	2	2	2	1	2	2	1	2	2	1	2
776	3	1	601	Han	China	EAST_ASIA	1	1	1	1	1	1	2	1	1	2	2	1	1	1	2	2	2	1	2	1	1	1	1	1	1	1	2	2	2	1	1	1	2	1	2	1	2	2	1	1	1	1	2
776	3	1	601	Han	China	EAST_ASIA	2	2	2	1	1	1	2	1	1	2	2	2	1	1	2	2	2	2	2	1	2	1	1	2	1	1	2	2	2	2	2	2	2	2	2	2	2	2	2	1	2	1	2
777	3	1	601	Han	China	EAST_ASIA	2	1	1	1	1	1	1	1	1	2	2	2	1	1	2	1	2	1	2	1	1	1	1	1	1	2	2	2	2	2	2	2	2	2	2	1	2	1	2	1	2	1	2
777	3	1	601	Han	China	EAST_ASIA	2	1	2	2	1	1	1	1	1	2	2	2	2	1	2	2	2	2	2	1	2	1	2	2	1	2	2	2	2	2	2	2	2	2	2	1	2	2	2	1	2	2	2
778	3	1	601	Han	China	EAST_ASIA	1	1	2	1	1	2	2	1	1	2	2	2	1	2	2	2	1	1	2	1	1	1	2	1	1	2	2	2	2	1	2	2	2	2	2	1	2	2	1	1	2	1	2
778	3	1	601	Han	China	EAST_ASIA	2	2	2	1	1	2	2	1	1	2	2	2	1	2	2	2	2	1	2	1	1	1	2	2	1	2	2	2	2	2	2	2	2	2	2	1	2	2	1	1	2	1	2
779	3	1	601	Han	China	EAST_ASIA	2	1	1	1	1	1	1	1	1	2	2	1	1	1	2	2	2	1	2	1	1	2	1	1	1	1	1	2	2	2	2	2	2	2	2	2	2	1	1	1	1	2	2
779	3	1	601	Han	China	EAST_ASIA	2	2	1	1	1	2	2	2	1	2	2	2	1	1	2	2	2	1	2	1	1	2	2	1	1	2	2	2	2	2	2	2	2	2	2	2	2	2	2	1	2	2	2
780	3	1	601	Han	China	EAST_ASIA	2	1	1	1	1	1	1	1	1	2	2	2	2	1	2	2	2	1	2	1	1	1	1	1	1	1	2	2	2	2	1	2	1	2	2	1	2	2	1	1	1	1	1
780	3	1	601	Han	China	EAST_ASIA	2	1	1	1	1	1	1	2	1	2	2	2	2	1	2	2	2	1	2	1	1	1	1	1	1	2	2	2	2	2	2	2	2	2	2	1	2	2	2	1	1	2	1
781	3	1	601	Han	China	EAST_ASIA	2	1	1	1	1	1	2	1	1	2	2	2	1	1	1	2	1	1	2	1	1	2	1	1	1	1	2	2	2	1	2	1	2	2	1	1	2	2	1	1	1	2	2
781	3	1	601	Han	China	EAST_ASIA	2	2	2	1	1	2	2	1	1	2	2	2	1	1	2	2	2	1	2	1	2	2	2	1	2	2	2	2	2	2	2	2	2	2	2	1	2	2	2	1	1	2	2
782	3	1	601	Han	China	EAST_ASIA	2	1	1	1	1	1	2	1	1	2	2	2	1	1	2	1	2	1	2	1	1	1	1	1	1	1	2	2	1	2	2	1	2	2	2	1	2	2	1	1	1	1	2
782	3	1	601	Han	China	EAST_ASIA	2	2	2	2	1	2	2	1	1	2	2	2	2	1	2	2	2	1	2	1	2	2	1	1	1	2	2	2	1	2	2	2	2	2	2	1	2	2	1	1	2	2	2
783	3	1	601	Han	China	EAST_ASIA	2	1	2	1	1	2	1	1	1	2	2	1	1	1	2	1	2	1	2	1	1	1	1	1	1	1	2	2	2	2	2	2	1	1	2	1	2	2	1	1	2	1	1
783	3	1	601	Han	China	EAST_ASIA	2	1	2	2	1	2	1	1	1	2	2	2	2	1	2	2	2	1	2	1	2	1	1	1	1	2	2	2	2	2	2	2	2	2	2	1	2	2	1	1	2	1	1
784	3	1	601	Han	China	EAST_ASIA	2	1	1	1	1	1	1	1	1	2	1	2	2	2	2	2	1	1	2	1	1	1	1	1	1	1	2	2	2	2	2	2	2	2	2	1	2	2	1	1	1	1	1
784	3	1	601	Han	China	EAST_ASIA	2	1	1	2	1	2	2	2	1	2	2	2	2	2	2	2	1	1	2	1	2	2	2	1	1	2	2	2	2	2	2	2	2	2	2	1	2	2	2	1	2	2	1
785	3	1	601	Han	China	EAST_ASIA	1	2	1	1	1	1	2	1	1	2	2	1	2	1	2	2	1	1	2	1	2	1	1	1	1	1	2	2	2	2	2	2	1	2	2	1	2	1	2	1	1	1	1
785	3	1	601	Han	China	EAST_ASIA	2	2	2	1	1	2	2	1	1	2	2	1	2	1	2	2	2	1	2	1	2	1	1	1	1	1	2	2	2	2	2	2	2	2	2	2	2	1	2	1	2	1	2
786	3	1	601	Han	China	EAST_ASIA	2	1	1	1	1	1	2	1	1	2	1	2	1	1	2	2	2	1	2	1	1	1	1	1	1	2	2	2	2	2	1	2	2	1	2	1	2	2	1	1	2	2	1
786	3	1	601	Han	China	EAST_ASIA	2	1	2	1	1	2	2	1	1	2	2	2	1	1	2	2	2	1	2	1	2	2	2	2	2	2	2	2	2	2	2	2	2	2	2	2	2	2	1	1	2	2	2
811	3	1	601	Han	China	EAST_ASIA	1	1	1	1	1	1	1	1	1	2	2	2	1	1	2	1	2	1	2	1	2	1	2	1	1	1	2	2	2	1	2	2	2	2	2	1	2	2	1	1	1	1	1
811	3	1	601	Han	China	EAST_ASIA	2	1	2	1	1	1	2	1	1	2	2	2	1	2	2	2	2	2	2	1	2	2	2	2	2	2	2	2	2	2	2	2	2	2	2	2	2	2	2	1	2	1	2
812	3	1	601	Han	China	EAST_ASIA	2	1	1	1	1	1	1	1	1	2	2	2	1	1	1	1	2	1	2	1	1	1	1	1	1	1	1	2	2	1	2	2	2	2	2	1	2	2	1	1	2	2	1
812	3	1	601	Han	China	EAST_ASIA	2	2	1	1	1	2	2	1	1	2	2	2	1	1	2	2	2	1	2	1	1	2	2	1	1	2	2	2	2	2	2	2	2	2	2	1	2	2	2	2	2	2	2
813	3	1	601	Han	China	EAST_ASIA	2	1	1	1	1	1	1	1	1	2	2	1	1	1	2	2	1	1	2	1	1	1	1	1	1	1	2	2	2	2	2	2	1	2	2	1	2	2	2	1	1	1	1
813	3	1	601	Han	China	EAST_ASIA	2	2	1	1	1	2	2	1	1	2	2	2	1	2	2	2	1	1	2	1	2	2	1	1	1	2	2	2	2	2	2	2	2	2	2	1	2	2	2	2	2	2	2
814	3	1	601	Han	China	EAST_ASIA	1	1	1	1	1	2	1	1	1	2	1	1	1	1	2	2	2	1	2	1	1	1	2	1	1	1	2	2	2	2	2	2	2	2	2	1	2	1	2	1	1	1	2
814	3	1	601	Han	China	EAST_ASIA	2	2	1	1	1	2	2	1	1	2	2	2	1	1	2	2	2	2	2	1	2	2	2	1	1	2	2	2	2	2	2	2	2	2	2	1	2	2	2	1	2	2	2
815	3	1	601	Han	China	EAST_ASIA	1	1	1	1	1	2	1	1	1	2	2	1	1	1	2	2	1	1	2	1	1	2	1	1	1	1	2	2	2	2	2	2	2	2	1	1	2	2	2	1	1	1	2
815	3	1	601	Han	China	EAST_ASIA	2	1	2	1	1	2	2	1	1	2	2	2	1	1	2	2	2	2	2	1	2	2	2	1	1	1	2	2	2	2	2	2	2	2	2	1	2	2	2	1	2	1	2
817	3	1	601	Han	China	EAST_ASIA	2	1	1	1	1	1	1	1	1	2	2	1	1	1	2	1	2	1	2	1	2	2	2	1	1	1	2	2	2	2	2	1	1	2	1	1	2	1	2	1	2	1	2
817	3	1	601	Han	China	EAST_ASIA	2	1	2	1	1	1	2	1	1	2	2	2	1	2	2	2	2	1	2	1	2	2	2	1	1	2	2	2	2	2	2	2	2	2	2	2	2	2	2	1	2	1	2
818	3	1	601	Han	China	EAST_ASIA	1	1	1	1	1	1	1	1	1	2	2	1	1	1	2	2	2	1	2	1	2	1	2	1	1	1	2	2	2	2	2	1	1	2	2	1	2	1	2	1	1	1	2
818	3	1	601	Han	China	EAST_ASIA	1	2	2	1	1	1	2	2	1	2	2	1	1	1	2	2	2	1	2	1	2	2	2	1	2	2	2	2	2	2	2	2	1	2	2	1	2	2	2	1	2	1	2
819	3	1	601	Han	China	EAST_ASIA	2	1	1	1	1	2	2	1	1	2	2	2	1	1	2	2	2	1	2	1	1	1	1	1	1	1	2	2	2	2	2	2	2	2	2	1	2	2	1	1	1	1	1
819	3	1	601	Han	China	EAST_ASIA	2	2	1	1	1	2	2	1	1	2	2	2	1	2	2	2	2	2	2	1	2	1	1	1	1	2	2	2	2	2	2	2	2	2	2	2	2	2	2	1	2	1	2
820	3	1	601	Han	China	EAST_ASIA	1	2	1	1	1	2	2	1	1	2	2	1	1	1	1	2	2	1	2	1	1	1	1	1	1	1	2	2	1	2	2	2	2	2	1	1	2	1	1	1	2	1	2
820	3	1	601	Han	China	EAST_ASIA	1	2	2	1	1	2	2	1	1	2	2	2	1	1	2	2	2	1	2	1	1	1	1	1	2	2	2	2	2	2	2	2	2	2	2	1	2	1	2	1	2	2	2
821	3	1	601	Han	China	EAST_ASIA	1	1	2	1	1	2	1	1	1	2	2	2	1	1	2	1	1	1	1	1	2	1	1	1	1	1	2	2	2	2	2	2	2	2	2	1	2	1	1	1	2	1	1
821	3	1	601	Han	China	EAST_ASIA	2	1	2	1	1	2	2	1	1	2	2	2	2	1	2	2	2	1	2	1	2	2	2	2	2	2	2	2	2	2	2	2	2	2	2	2	2	2	1	1	2	2	2
822	3	1	601	Han	China	EAST_ASIA	2	1	1	1	1	1	2	1	1	2	1	2	1	1	1	2	2	2	2	1	1	2	2	1	1	1	2	2	2	2	2	2	2	2	2	1	2	2	1	1	1	1	1
822	3	1	601	Han	China	EAST_ASIA	2	1	2	1	1	1	2	1	1	2	2	2	1	1	2	2	2	2	2	1	2	2	2	1	1	2	2	2	2	2	2	2	2	2	2	2	2	2	1	1	2	1	2
971	3	1	601	Han	China	EAST_ASIA	2	1	1	1	1	2	1	1	1	2	2	2	1	1	2	1	2	1	1	1	1	1	1	1	1	1	2	2	2	2	2	2	2	2	2	1	2	2	1	1	1	2	2
971	3	1	601	Han	China	EAST_ASIA	2	2	1	1	1	2	2	1	1	2	2	2	1	2	2	2	2	2	2	1	1	1	2	1	2	2	2	2	2	2	2	2	2	2	2	2	2	2	1	1	2	2	2
972	3	1	601	Han	China	EAST_ASIA	1	1	1	1	1	2	1	1	1	2	2	1	1	1	2	2	2	1	2	1	1	1	1	1	1	1	2	2	2	1	2	2	2	1	2	1	2	2	1	1	1	1	2
972	3	1	601	Han	China	EAST_ASIA	2	1	1	1	1	2	2	2	1	2	2	1	1	1	2	2	2	1	2	1	1	2	1	1	2	2	2	2	2	2	2	2	2	2	2	2	2	2	2	1	2	2	2
973	3	1	601	Han	China	EAST_ASIA	2	1	1	1	1	1	1	1	1	2	2	1	1	1	2	2	1	1	2	1	1	1	1	1	1	1	2	2	1	1	2	2	1	1	2	1	2	2	1	1	1	1	2
973	3	1	601	Han	China	EAST_ASIA	2	1	2	1	1	2	2	1	1	2	2	2	2	2	2	2	2	1	2	1	1	2	1	1	1	2	2	2	2	2	2	2	2	2	2	1	2	2	1	2	1	2	2
974	3	1	601	Han	China	EAST_ASIA	1	1	1	1	1	2	2	1	1	2	2	2	1	1	2	1	2	1	2	1	2	1	1	1	1	1	2	1	1	1	2	2	2	2	2	1	2	2	1	1	2	1	1
974	3	1	601	Han	China	EAST_ASIA	2	2	2	1	1	2	2	1	1	2	2	2	2	1	2	2	2	2	2	1	2	2	1	2	2	1	2	2	2	2	2	2	2	2	2	1	2	2	1	2	2	2	1
975	3	1	601	Han	China	EAST_ASIA	1	1	1	1	1	2	2	1	1	2	2	1	1	1	2	1	1	1	2	1	2	2	2	1	1	1	2	2	2	1	2	2	2	2	2	1	2	1	1	1	1	1	1
975	3	1	601	Han	China	EAST_ASIA	2	1	2	2	1	2	2	1	1	2	2	2	1	1	2	2	1	1	2	1	2	2	2	2	1	2	2	2	2	2	2	2	2	2	2	1	2	1	2	2	2	1	2
976	3	1	601	Han	China	EAST_ASIA	1	1	1	1	1	2	2	1	1	2	2	2	1	2	2	1	2	1	2	1	2	1	1	1	1	1	2	2	2	2	2	2	2	2	2	1	2	1	1	1	1	1	1
976	3	1	601	Han	China	EAST_ASIA	2	1	1	1	1	2	2	1	1	2	2	2	2	2	2	2	2	2	2	1	2	2	1	1	1	1	2	2	2	2	2	2	2	2	2	2	2	2	2	2	2	1	2
977	3	1	601	Han	China	EAST_ASIA	2	1	1	1	1	2	1	1	1	2	2	2	1	1	2	2	2	1	2	1	2	1	1	1	1	1	2	2	2	1	2	2	2	2	1	1	2	2	1	1	1	1	2
977	3	1	601	Han	China	EAST_ASIA	2	1	1	1	1	2	2	1	1	2	2	2	2	1	2	2	2	2	2	1	2	1	2	1	1	2	2	2	2	2	2	2	2	2	2	1	2	2	2	2	2	2	2
1021	3	1	601	Han	China	EAST_ASIA	2	1	1	1	1	1	2	1	1	2	2	1	1	1	2	1	1	1	2	1	2	1	2	1	1	2	2	2	2	1	1	2	2	2	1	1	2	1	1	1	2	1	2
1021	3	1	601	Han	China	EAST_ASIA	2	2	1	1	1	1	2	2	1	2	2	2	2	1	2	2	2	1	2	1	2	2	2	1	2	2	2	2	2	2	2	2	2	2	2	1	2	2	2	1	2	2	2
1023	3	1	601	Han	China	EAST_ASIA	1	1	1	1	1	1	1	1	1	2	2	2	1	1	2	2	2	1	2	1	2	1	1	1	1	2	2	2	2	2	2	2	1	2	2	2	2	2	1	1	1	1	2
1023	3	1	601	Han	China	EAST_ASIA	2	2	1	1	1	1	1	1	1	2	2	2	1	1	2	2	2	2	2	1	2	1	1	2	1	2	2	2	2	2	2	2	2	2	2	2	2	2	1	2	2	2	2
1024	3	1	601	Han	China	EAST_ASIA	2	1	1	1	1	1	1	1	1	2	2	1	1	1	2	1	2	1	2	1	2	1	1	1	1	1	2	2	2	1	2	1	1	2	2	1	2	2	1	1	2	2	2
1024	3	1	601	Han	China	EAST_ASIA	2	2	1	1	1	1	2	1	1	2	2	1	1	1	2	2	2	2	2	1	2	1	1	1	1	2	2	2	2	1	2	2	2	2	2	1	2	2	1	1	2	2	2
1287	3	1	602	Han-NChina	China	EAST_ASIA	1	1	1	1	1	1	2	1	1	2	2	2	1	1	1	2	2	1	1	1	1	1	1	1	1	2	2	2	2	2	2	1	2	2	2	1	2	2	1	1	1	1	2
1287	3	1	602	Han-NChina	China	EAST_ASIA	2	1	2	1	1	1	2	1	1	2	2	2	1	1	2	2	2	1	2	1	2	2	1	1	1	2	2	2	2	2	2	2	2	2	2	1	2	2	2	1	2	1	2
1288	3	1	602	Han-NChina	China	EAST_ASIA	2	1	1	1	1	1	1	1	1	2	1	1	1	1	2	1	2	1	2	1	2	2	2	1	1	1	2	2	2	1	1	1	2	2	1	1	2	2	1	1	2	1	2
1288	3	1	602	Han-NChina	China	EAST_ASIA	2	2	1	1	1	2	2	1	1	2	1	2	2	1	2	2	2	1	2	1	2	2	2	1	1	2	2	2	2	1	2	1	2	2	2	1	2	2	1	1	2	2	2
1289	3	1	602	Han-NChina	China	EAST_ASIA	2	1	1	1	1	1	2	1	1	2	2	1	1	1	2	2	2	1	2	1	2	1	1	1	1	1	1	2	2	1	2	2	1	1	2	1	2	2	1	1	2	1	1
1289	3	1	602	Han-NChina	China	EAST_ASIA	2	2	2	1	1	2	2	1	1	2	2	2	1	1	2	2	2	1	2	1	2	2	2	1	2	2	2	2	2	1	2	2	2	2	2	1	2	2	2	1	2	2	1
1290	3	1	602	Han-NChina	China	EAST_ASIA	2	1	1	1	1	1	2	1	1	2	2	2	1	1	2	2	2	1	2	1	1	1	2	2	1	1	2	2	2	1	1	2	1	2	2	1	2	1	2	1	1	1	2
1290	3	1	602	Han-NChina	China	EAST_ASIA	2	2	2	1	1	1	2	1	1	2	2	2	1	2	2	2	2	2	2	1	2	2	2	2	1	2	2	2	2	2	2	2	2	2	2	1	2	2	2	1	1	1	2
1291	3	1	602	Han-NChina	China	EAST_ASIA	2	1	1	1	1	1	1	1	1	2	2	2	1	1	1	2	2	1	2	1	2	2	1	1	1	2	2	2	2	1	2	2	2	2	1	1	2	2	1	1	1	1	2
1291	3	1	602	Han-NChina	China	EAST_ASIA	2	1	2	1	1	1	1	1	1	2	2	2	2	1	2	2	2	1	2	1	2	2	2	1	1	2	2	2	2	2	2	2	2	2	2	1	2	2	2	1	1	1	2
1292	3	1	602	Han-NChina	China	EAST_ASIA	1	1	2	1	1	2	1	1	1	2	2	2	1	1	1	1	2	1	2	1	1	1	1	1	1	2	2	2	2	2	2	2	1	2	2	1	2	2	1	1	2	1	2
1292	3	1	602	Han-NChina	China	EAST_ASIA	1	1	2	1	1	2	2	1	1	2	2	2	2	2	2	2	2	1	2	1	2	1	1	1	2	2	2	2	2	2	2	2	2	2	2	2	2	2	2	1	2	1	2
1293	3	1	602	Han-NChina	China	EAST_ASIA	1	1	1	1	1	1	1	1	1	2	2	1	1	1	2	1	1	1	2	1	1	2	1	1	1	2	2	2	2	1	2	2	2	1	1	1	2	2	2	1	2	1	2
1293	3	1	602	Han-NChina	China	EAST_ASIA	1	2	1	1	1	2	2	1	1	2	2	2	1	2	2	2	2	1	2	1	1	2	1	2	1	2	2	2	2	2	2	2	2	2	2	1	2	2	2	1	2	2	2
1294	3	1	602	Han-NChina	China	EAST_ASIA	1	2	1	1	1	1	2	1	1	2	1	2	2	1	2	2	2	1	2	1	1	1	1	1	1	1	2	2	2	2	2	1	1	2	2	1	2	2	1	1	2	1	1
1294	3	1	602	Han-NChina	China	EAST_ASIA	2	2	2	1	1	1	2	1	1	2	2	2	2	1	2	2	2	1	2	1	1	1	2	2	1	2	2	2	2	2	2	2	2	2	2	1	2	2	2	2	2	1	2
1295	3	1	602	Han-NChina	China	EAST_ASIA	2	1	1	1	1	1	1	1	1	2	2	2	1	1	2	1	2	1	2	1	1	2	1	1	1	2	2	2	2	1	2	2	1	2	2	1	2	2	2	1	2	1	2
1295	3	1	602	Han-NChina	China	EAST_ASIA	2	2	2	1	1	2	2	2	1	2	2	2	2	2	2	2	2	2	2	1	2	2	1	1	1	2	2	2	2	2	2	2	2	2	2	1	2	2	2	1	2	2	2
1296	3	1	602	Han-NChina	China	EAST_ASIA	1	1	1	1	1	2	1	1	1	2	2	1	1	1	2	2	1	1	2	1	2	1	1	1	1	1	2	2	2	2	2	2	2	1	1	1	2	2	1	1	2	2	2
1296	3	1	602	Han-NChina	China	EAST_ASIA	2	1	1	1	1	2	2	1	1	2	2	2	2	1	2	2	2	1	2	1	2	1	2	1	1	2	2	2	2	2	2	2	2	2	2	2	2	2	2	1	2	2	2
1307	3	1	606	Dai	China	EAST_ASIA	2	1	1	1	1	1	2	1	1	2	2	1	1	1	2	1	2	1	2	1	1	1	1	1	1	1	2	2	1	2	1	2	2	1	2	1	2	1	2	1	2	1	1
1307	3	1	606	Dai	China	EAST_ASIA	2	1	1	1	1	2	2	1	1	2	2	2	2	1	2	2	2	2	2	1	1	1	2	1	1	2	2	2	2	2	2	2	2	2	2	2	2	2	2	1	2	2	2
1308	3	1	606	Dai	China	EAST_ASIA	2	1	1	1	1	2	1	1	1	2	1	1	1	1	2	2	1	1	1	1	2	1	1	1	1	1	2	2	1	1	2	1	2	2	1	1	2	1	1	1	1	1	2
1308	3	1	606	Dai	China	EAST_ASIA	2	2	2	2	1	2	2	1	1	2	2	1	1	1	2	2	2	1	2	1	2	2	2	1	1	1	2	2	2	2	2	2	2	2	2	1	2	2	1	1	2	1	2
1309	3	1	606	Dai	China	EAST_ASIA	1	1	2	1	1	1	2	1	1	2	2	2	1	1	2	2	2	1	2	1	1	1	1	1	1	1	2	2	2	2	2	2	1	2	2	1	2	2	1	1	2	1	2
1309	3	1	606	Dai	China	EAST_ASIA	2	2	2	1	1	1	2	1	1	2	2	2	1	1	2	2	2	1	2	1	2	2	2	1	1	2	2	2	2	2	2	2	2	2	2	1	2	2	2	1	2	1	2
1310	3	1	606	Dai	China	EAST_ASIA	1	1	1	1	1	1	1	1	1	2	1	1	1	1	2	1	2	1	2	1	1	1	1	1	1	2	1	2	2	2	2	2	1	2	2	1	2	2	1	1	1	1	1
1310	3	1	606	Dai	China	EAST_ASIA	2	1	1	1	1	1	2	1	1	2	2	2	1	1	2	2	2	1	2	1	2	1	1	1	1	2	2	2	2	2	2	2	2	2	2	1	2	2	2	1	2	1	2
1311	3	1	606	Dai	China	EAST_ASIA	1	1	1	1	1	2	2	1	1	2	2	2	1	1	2	1	2	1	2	1	2	1	1	1	1	2	2	2	2	2	2	2	2	2	2	1	2	2	2	1	1	1	2
1311	3	1	606	Dai	China	EAST_ASIA	2	2	2	2	1	2	2	2	1	2	2	2	1	2	2	2	2	1	2	1	2	2	1	1	1	2	2	2	2	2	2	2	2	2	2	1	2	2	2	1	2	1	2
1312	3	1	606	Dai	China	EAST_ASIA	2	2	2	1	1	1	2	1	1	2	1	2	1	1	2	1	2	1	1	1	1	1	1	1	1	2	2	2	2	1	2	1	1	2	2	1	2	1	1	1	2	-9	2
1312	3	1	606	Dai	China	EAST_ASIA	2	2	2	2	1	1	2	1	1	2	2	2	1	2	2	2	2	1	2	1	1	2	2	2	1	2	2	2	2	2	2	2	2	2	2	2	2	1	2	1	2	-9	2
1313	3	1	606	Dai	China	EAST_ASIA	2	1	2	1	1	1	1	1	1	2	2	1	1	1	2	2	2	1	2	1	2	1	1	1	1	1	2	2	2	2	2	2	2	2	2	1	2	2	1	1	1	1	2
1313	3	1	606	Dai	China	EAST_ASIA	2	2	2	1	1	2	2	2	1	2	2	1	2	1	2	2	2	1	2	1	2	1	2	1	2	2	2	2	2	2	2	2	2	2	2	1	2	2	1	1	2	1	2
1314	3	1	606	Dai	China	EAST_ASIA	1	1	1	1	1	1	2	1	1	2	2	1	1	1	2	2	2	1	2	1	1	1	1	1	1	2	2	2	2	1	2	2	2	1	2	1	2	2	1	1	2	1	2
1314	3	1	606	Dai	China	EAST_ASIA	2	2	1	1	1	2	2	1	1	2	2	2	1	2	2	2	2	2	2	1	2	2	1	2	1	2	2	2	2	1	2	2	2	2	2	1	2	2	1	1	2	1	2
1315	3	1	606	Dai	China	EAST_ASIA	2	1	1	1	1	1	2	1	1	2	2	1	1	1	2	2	2	1	2	1	1	1	2	1	1	1	2	2	2	2	2	1	2	2	2	1	2	2	2	-9	2	2	2
1315	3	1	606	Dai	China	EAST_ASIA	2	2	1	1	1	2	2	2	1	2	2	1	2	1	2	2	2	1	2	1	2	1	2	1	1	2	2	2	2	2	2	2	2	2	2	1	2	2	2	-9	2	2	2
1316	3	1	606	Dai	China	EAST_ASIA	1	2	1	1	1	1	2	1	1	2	2	1	1	1	2	1	2	1	2	1	2	1	1	1	1	1	2	2	2	1	2	2	2	2	2	1	2	1	2	1	2	2	2
1316	3	1	606	Dai	China	EAST_ASIA	2	2	1	1	1	1	2	1	1	2	2	1	1	1	2	1	2	1	2	1	2	1	1	1	2	2	2	2	2	2	2	2	2	2	2	1	2	2	2	1	2	2	2
1213	3	1	607	Daur	China	EAST_ASIA	2	1	1	1	1	2	2	1	1	2	2	1	1	2	2	2	2	2	2	1	1	2	1	1	1	2	1	2	2	1	1	2	1	2	2	1	2	1	1	1	1	1	2
1213	3	1	607	Daur	China	EAST_ASIA	2	2	1	1	1	2	2	1	1	2	2	2	2	2	2	2	2	2	2	1	1	2	1	1	1	2	2	2	2	2	2	2	2	2	2	1	2	2	2	1	2	1	2
1214	3	1	607	Daur	China	EAST_ASIA	1	1	1	1	1	1	1	1	1	2	1	1	1	1	2	1	2	2	1	1	2	1	1	1	1	1	2	2	2	1	1	1	2	1	2	1	2	1	2	1	1	2	2
1214	3	1	607	Daur	China	EAST_ASIA	2	2	2	1	1	2	1	2	1	2	2	2	2	1	2	2	2	2	2	1	2	2	1	1	1	2	2	2	2	2	2	2	2	2	2	1	2	2	2	1	2	2	2
1215	3	1	607	Daur	China	EAST_ASIA	2	1	2	1	1	1	1	1	1	2	1	1	2	1	2	2	2	1	2	1	2	2	1	1	1	2	1	2	1	1	2	2	1	-9	2	1	2	1	1	1	2	1	1
1215	3	1	607	Daur	China	EAST_ASIA	2	2	2	1	1	2	1	1	1	2	2	2	2	2	2	2	2	2	2	1	2	2	2	1	1	2	2	2	2	2	2	2	2	-9	2	1	2	2	2	1	2	1	2
1216	3	1	607	Daur	China	EAST_ASIA	1	1	1	1	1	1	1	1	1	2	2	1	1	1	2	1	2	2	2	1	1	1	1	1	1	2	1	2	2	2	2	1	2	2	2	1	2	2	1	1	2	2	1
1216	3	1	607	Daur	China	EAST_ASIA	2	2	2	1	1	2	2	1	1	2	2	2	2	2	2	1	2	2	2	1	2	2	1	2	2	2	2	2	2	2	2	2	2	2	2	1	2	2	2	1	2	2	1
1217	3	1	607	Daur	China	EAST_ASIA	2	1	1	1	1	2	2	1	1	2	2	1	1	1	2	1	2	1	2	1	1	1	1	1	1	2	2	2	1	1	2	2	1	2	2	1	2	1	1	1	2	1	2
1217	3	1	607	Daur	China	EAST_ASIA	2	2	2	1	1	2	2	1	1	2	2	2	2	2	2	2	2	2	2	1	2	1	1	1	1	2	2	2	2	2	2	2	2	2	2	1	2	2	1	1	2	2	2
1218	3	1	607	Daur	China	EAST_ASIA	1	1	2	1	1	1	1	1	1	2	1	2	2	1	2	1	2	2	2	1	1	2	1	1	1	2	1	2	2	1	2	2	1	2	2	1	2	1	1	1	2	2	2
1218	3	1	607	Daur	China	EAST_ASIA	2	1	2	1	1	2	2	1	1	2	2	2	2	1	2	2	2	2	2	1	2	2	2	1	1	2	1	2	2	2	2	2	1	2	2	1	2	2	2	1	2	2	2
1220	3	1	607	Daur	China	EAST_ASIA	2	2	2	1	1	1	1	1	1	2	2	2	1	1	2	1	2	1	1	1	1	1	1	1	1	2	2	2	2	2	1	1	2	2	2	1	2	2	1	1	1	1	1
1220	3	1	607	Daur	China	EAST_ASIA	2	2	2	1	1	1	2	2	2	2	2	2	2	2	2	2	2	2	2	1	1	2	2	1	1	2	2	2	2	2	2	2	2	2	2	1	2	2	2	1	2	1	2
1221	3	1	607	Daur	China	EAST_ASIA	2	1	1	1	1	2	2	1	1	2	1	2	1	1	2	2	1	1	2	1	2	1	1	1	1	2	2	2	2	1	2	1	1	2	2	1	2	1	2	1	1	2	1
1221	3	1	607	Daur	China	EAST_ASIA	2	2	2	1	1	2	2	1	1	2	2	2	2	2	2	2	2	1	2	1	2	1	2	1	2	2	2	2	2	2	2	2	2	2	2	1	2	2	2	1	2	2	2
1222	3	1	607	Daur	China	EAST_ASIA	2	1	1	1	1	2	1	1	1	2	2	2	1	1	2	1	2	2	2	1	2	1	1	1	1	1	2	2	2	2	2	1	2	2	2	1	2	2	2	1	2	1	2
1222	3	1	607	Daur	China	EAST_ASIA	2	2	2	1	1	2	2	1	1	2	2	2	2	1	2	1	2	2	2	1	2	1	1	1	2	2	2	2	2	2	2	2	2	2	2	1	2	2	2	1	2	1	2
1233	3	1	608	Hezhen	China	EAST_ASIA	2	1	2	1	1	2	1	1	1	2	2	1	1	1	2	2	2	1	2	1	1	1	1	1	1	1	2	2	2	1	2	1	1	1	2	1	2	1	2	1	1	1	2
1233	3	1	608	Hezhen	China	EAST_ASIA	2	2	2	1	1	2	1	1	1	2	2	1	2	1	2	2	2	2	2	1	1	2	1	2	1	2	2	2	2	2	2	2	2	2	2	1	2	2	2	1	2	2	2
1234	3	1	608	Hezhen	China	EAST_ASIA	2	1	1	1	1	1	1	1	1	2	2	2	1	1	2	2	2	2	2	1	1	1	1	1	1	1	2	2	2	1	2	2	1	1	2	1	2	1	1	1	1	1	2
1234	3	1	608	Hezhen	China	EAST_ASIA	2	1	2	1	1	1	1	1	1	2	2	2	1	1	2	2	2	2	2	1	2	2	1	1	1	2	2	2	2	2	2	2	2	1	2	1	2	2	2	1	2	2	2
1236	3	1	608	Hezhen	China	EAST_ASIA	2	1	1	1	1	2	2	1	1	2	2	1	1	1	2	1	1	1	2	1	1	1	1	1	1	1	2	2	2	2	1	2	1	2	2	1	2	1	1	1	1	1	1
1236	3	1	608	Hezhen	China	EAST_ASIA	2	2	2	2	1	2	2	1	1	2	2	2	2	2	2	2	2	1	2	1	2	2	2	1	1	2	2	2	2	2	2	2	2	2	2	1	2	1	2	2	2	1	2
1237	3	1	608	Hezhen	China	EAST_ASIA	1	1	1	1	1	1	1	1	1	2	1	1	2	1	2	2	2	1	2	1	1	1	1	1	1	1	2	2	2	2	2	1	1	1	1	1	2	1	2	1	2	1	2
1237	3	1	608	Hezhen	China	EAST_ASIA	2	2	2	1	1	1	2	1	1	2	2	2	2	1	2	2	2	1	2	1	2	1	1	1	1	2	2	2	2	2	2	2	2	2	2	1	2	2	2	1	2	2	2
1238	3	1	608	Hezhen	China	EAST_ASIA	1	1	1	1	1	1	1	1	1	2	1	2	1	1	2	2	2	1	2	1	1	2	1	1	1	1	2	2	2	2	2	1	2	2	2	1	2	2	1	1	1	1	1
1238	3	1	608	Hezhen	China	EAST_ASIA	2	1	1	1	1	1	2	1	1	2	2	2	2	2	2	2	2	1	2	1	2	2	2	1	2	1	2	2	2	2	2	2	2	2	2	2	2	2	1	1	2	2	2
1239	3	1	608	Hezhen	China	EAST_ASIA	2	1	1	1	1	1	1	1	1	2	2	2	1	1	2	2	2	1	2	1	2	1	1	1	1	1	2	2	2	2	2	1	2	2	2	2	2	1	1	1	2	1	2
1239	3	1	608	Hezhen	China	EAST_ASIA	2	1	1	2	1	1	2	1	1	2	2	2	2	1	2	2	2	2	2	1	2	2	1	1	1	2	2	2	2	2	2	2	2	2	2	2	2	2	2	1	2	1	2
1240	3	1	608	Hezhen	China	EAST_ASIA	2	1	1	1	1	1	1	1	1	2	2	1	1	1	2	1	1	1	2	1	1	2	1	1	1	2	2	2	2	1	2	2	2	2	2	1	2	1	1	1	2	1	2
1240	3	1	608	Hezhen	China	EAST_ASIA	2	1	2	1	1	1	1	1	1	2	2	2	1	1	2	1	2	1	2	1	1	2	1	1	1	2	2	2	2	1	2	2	2	2	2	1	2	2	1	1	2	2	2
1241	3	1	608	Hezhen	China	EAST_ASIA	1	1	1	1	1	1	1	1	1	2	2	2	2	1	2	1	2	1	1	1	1	1	1	2	1	1	2	2	2	1	2	2	1	2	1	1	2	2	1	1	2	1	2
1241	3	1	608	Hezhen	China	EAST_ASIA	2	2	1	1	1	1	1	1	1	2	2	2	2	1	2	2	2	1	2	1	2	1	1	2	1	2	2	2	2	2	2	2	2	2	2	1	2	2	2	1	2	1	2
1242	3	1	608	Hezhen	China	EAST_ASIA	2	1	1	1	1	1	2	1	1	2	2	1	1	1	2	1	2	1	2	1	2	1	1	1	1	1	2	2	1	2	2	2	1	1	2	2	2	1	1	1	2	1	2
1242	3	1	608	Hezhen	China	EAST_ASIA	2	2	2	2	1	2	2	1	1	2	2	1	2	2	2	2	2	2	2	1	2	2	1	1	1	2	2	2	2	2	2	2	2	2	2	2	2	2	1	1	2	1	2
1317	3	1	611	Lahu	China	EAST_ASIA	1	1	2	1	1	1	1	1	1	2	1	1	1	1	2	2	2	1	1	1	1	1	1	1	1	2	2	2	2	1	1	2	1	2	1	1	2	2	2	1	2	1	2
1317	3	1	611	Lahu	China	EAST_ASIA	2	2	2	1	1	2	2	1	1	2	2	2	2	1	2	2	2	2	1	1	1	1	1	1	1	2	2	2	2	2	2	2	2	2	2	1	2	2	2	1	2	1	2
1318	3	1	611	Lahu	China	EAST_ASIA	2	1	2	1	1	2	1	1	1	2	1	1	1	1	2	2	2	1	2	1	1	1	1	1	1	1	2	1	1	2	2	1	2	2	1	1	2	2	1	1	2	1	2
1318	3	1	611	Lahu	China	EAST_ASIA	2	1	2	1	1	2	2	1	1	2	2	2	2	1	2	2	2	1	2	1	2	1	2	1	1	2	2	2	2	2	2	2	2	2	2	1	2	2	2	1	2	2	2
1319	3	1	611	Lahu	China	EAST_ASIA	2	1	1	1	1	1	2	1	1	2	2	1	2	1	2	2	1	1	2	1	1	1	2	1	1	1	2	1	2	2	1	2	2	2	1	1	2	2	1	1	1	2	1
1319	3	1	611	Lahu	China	EAST_ASIA	2	2	2	2	1	2	2	1	1	2	2	2	2	2	2	2	2	2	2	1	2	2	2	1	2	2	2	2	2	2	2	2	2	2	2	1	2	2	1	1	2	2	2
1320	3	1	611	Lahu	China	EAST_ASIA	1	1	1	1	1	1	2	1	1	2	2	1	1	1	2	2	1	1	2	1	2	1	1	1	1	2	2	2	2	1	1	2	2	1	2	1	2	2	1	1	1	1	2
1320	3	1	611	Lahu	China	EAST_ASIA	2	2	2	1	1	2	2	2	1	2	2	2	1	1	2	2	2	1	2	1	2	2	1	1	2	2	2	2	2	1	2	2	2	2	2	2	2	2	1	1	2	2	2
1321	3	1	611	Lahu	China	EAST_ASIA	2	1	1	1	1	1	1	1	1	2	1	1	1	1	2	2	2	1	2	1	2	1	1	1	1	1	2	2	1	1	2	2	1	2	2	1	2	2	1	1	2	1	2
1321	3	1	611	Lahu	China	EAST_ASIA	2	2	1	2	1	2	2	1	1	2	1	1	1	2	2	2	2	1	2	1	2	2	2	1	2	1	2	2	1	2	2	2	2	2	2	1	2	2	2	1	2	2	2
1322	3	1	611	Lahu	China	EAST_ASIA	2	2	2	1	1	1	1	1	1	2	1	1	1	1	2	2	2	1	1	1	2	1	1	1	1	1	2	2	1	1	1	2	2	2	1	1	2	2	2	1	2	1	1
1322	3	1	611	Lahu	China	EAST_ASIA	2	2	2	1	1	1	2	2	1	2	1	2	1	1	2	2	2	2	2	1	2	1	1	1	2	2	2	2	2	2	2	2	2	2	1	1	2	2	2	1	2	2	2
1323	3	1	611	Lahu	China	EAST_ASIA	1	2	2	1	1	1	1	1	1	2	1	1	1	1	2	2	2	1	1	1	2	1	2	1	1	2	2	2	2	1	1	2	2	2	2	1	2	1	1	1	1	2	1
1323	3	1	611	Lahu	China	EAST_ASIA	2	2	2	1	1	2	1	2	1	2	2	1	1	2	2	2	2	1	2	1	2	1	2	1	1	2	2	2	2	2	2	2	2	2	2	2	2	2	2	1	2	2	2
1326	3	1	611	Lahu	China	EAST_ASIA	1	1	2	1	1	2	2	1	1	2	1	1	1	1	2	1	2	1	2	1	1	1	1	1	1	1	2	1	1	2	1	2	1	2	2	1	2	1	1	1	1	1	1
1326	3	1	611	Lahu	China	EAST_ASIA	2	2	2	2	1	2	2	1	1	2	1	2	2	1	2	2	2	1	2	1	2	2	2	1	1	2	2	2	2	2	2	2	2	2	2	1	2	2	1	2	1	1	2
1189	3	1	612	Miao	China	EAST_ASIA	2	1	1	1	1	1	2	1	1	2	2	1	1	1	2	2	2	1	2	1	1	1	1	1	1	2	2	2	2	1	2	2	2	2	2	1	1	1	1	1	1	1	1
1189	3	1	612	Miao	China	EAST_ASIA	2	1	2	1	1	2	2	1	1	2	2	2	1	1	2	2	2	1	2	1	2	2	2	1	1	2	2	2	2	2	2	2	2	2	2	1	2	2	2	1	2	2	1
1190	3	1	612	Miao	China	EAST_ASIA	2	1	1	1	1	1	1	1	1	2	1	1	1	1	2	2	2	1	2	1	1	1	1	1	1	1	2	2	2	2	2	2	2	1	2	1	2	2	1	1	2	1	1
1190	3	1	612	Miao	China	EAST_ASIA	2	2	2	1	1	1	1	1	1	2	2	2	1	1	2	2	2	1	2	1	2	1	1	1	1	1	2	2	2	2	2	2	2	2	2	1	2	2	1	1	2	2	2
1191	3	1	612	Miao	China	EAST_ASIA	2	1	1	1	1	1	1	1	1	2	2	2	1	1	2	2	2	1	2	1	1	1	1	1	1	1	2	1	2	1	2	2	1	2	1	1	2	1	1	1	1	1	2
1191	3	1	612	Miao	China	EAST_ASIA	2	1	1	1	1	2	1	1	1	2	2	2	1	1	2	2	2	1	2	1	1	2	1	2	1	1	2	2	2	2	2	2	2	2	2	1	2	2	2	2	2	1	2
1192	3	1	612	Miao	China	EAST_ASIA	2	1	1	1	1	1	1	1	1	2	2	1	1	1	2	2	2	1	2	1	1	1	1	1	1	1	1	2	1	1	2	2	2	2	2	1	2	1	1	1	1	1	1
1192	3	1	612	Miao	China	EAST_ASIA	2	2	2	1	1	1	1	1	1	2	2	2	2	1	2	2	2	2	2	1	2	2	1	1	2	2	2	2	2	1	2	2	2	2	2	1	2	2	1	1	1	2	2
1193	3	1	612	Miao	China	EAST_ASIA	1	1	1	1	1	1	1	1	1	2	2	1	1	1	2	1	2	1	2	1	1	1	1	1	1	1	1	2	2	2	2	1	1	2	2	1	2	1	1	1	1	1	1
1193	3	1	612	Miao	China	EAST_ASIA	2	1	2	1	1	1	2	1	1	2	2	2	2	2	2	2	2	2	2	1	2	2	2	1	2	2	2	2	2	2	2	2	2	2	2	2	2	2	2	1	2	1	2
1194	3	1	612	Miao	China	EAST_ASIA	2	1	1	1	1	1	2	1	1	2	2	2	1	2	2	2	2	1	2	1	1	2	1	1	1	2	2	2	2	2	2	2	1	2	2	1	2	2	1	1	1	2	2
1194	3	1	612	Miao	China	EAST_ASIA	2	1	2	1	1	1	2	1	1	2	2	2	2	2	2	2	2	2	2	1	2	2	2	1	1	2	2	2	2	2	2	2	2	2	2	1	2	2	1	1	2	2	2
1195	3	1	612	Miao	China	EAST_ASIA	2	2	2	1	1	1	1	1	1	2	2	2	1	1	2	1	1	1	2	1	1	1	1	1	1	2	1	2	2	1	2	2	1	2	1	1	2	2	1	1	2	2	2
1195	3	1	612	Miao	China	EAST_ASIA	2	2	2	2	1	2	1	1	1	2	2	2	1	2	2	2	2	1	2	1	2	1	1	1	1	2	2	2	2	2	2	2	1	2	2	1	2	2	2	1	2	2	2
1196	3	1	612	Miao	China	EAST_ASIA	2	2	1	1	1	1	1	1	1	2	2	2	1	1	2	1	2	1	2	1	2	1	2	1	1	1	2	2	1	2	2	2	2	2	1	1	2	1	1	1	1	1	1
1196	3	1	612	Miao	China	EAST_ASIA	2	2	2	1	1	1	2	1	1	2	2	2	1	1	2	2	2	1	2	1	2	1	2	2	1	2	2	2	2	2	2	2	2	2	2	2	2	2	2	1	2	2	2
1197	3	1	612	Miao	China	EAST_ASIA	2	2	1	1	1	1	1	1	1	2	1	2	1	1	2	1	2	1	2	1	1	2	1	1	1	1	2	2	2	1	2	2	2	2	2	1	2	1	1	1	2	1	2
1197	3	1	612	Miao	China	EAST_ASIA	2	2	1	1	1	2	2	1	1	2	2	2	2	2	2	2	2	1	2	1	2	2	2	1	2	2	2	2	2	2	2	2	2	2	2	1	2	2	2	1	2	1	2
1198	3	1	612	Miao	China	EAST_ASIA	2	1	1	1	1	2	1	1	1	2	2	2	1	1	2	2	2	1	2	1	2	1	1	1	1	2	2	2	2	1	2	2	2	2	1	1	2	2	1	1	2	1	2
1198	3	1	612	Miao	China	EAST_ASIA	2	2	1	2	1	2	1	1	1	2	2	2	2	2	2	2	2	1	2	1	2	2	1	1	1	2	2	2	2	2	2	2	2	2	2	1	2	2	2	1	2	1	2
1203	3	1	613	Oroqen	China	EAST_ASIA	2	1	1	1	1	2	1	1	1	2	2	2	1	1	2	1	2	1	2	1	1	1	1	1	1	1	2	1	2	1	2	1	2	2	2	1	2	2	1	1	1	2	2
1203	3	1	613	Oroqen	China	EAST_ASIA	2	2	2	1	1	2	2	1	1	2	2	2	2	1	2	2	2	1	2	1	1	1	2	1	1	2	2	2	2	2	2	2	2	2	2	1	2	2	2	1	2	2	2
1204	3	1	613	Oroqen	China	EAST_ASIA	2	1	1	1	1	2	1	1	1	2	1	2	1	1	2	1	2	1	2	1	1	1	1	1	1	2	2	2	2	1	2	2	2	2	2	1	2	1	1	1	1	1	2
1204	3	1	613	Oroqen	China	EAST_ASIA	2	2	2	1	1	2	2	1	1	2	2	2	2	2	2	2	2	1	2	1	1	1	1	1	1	2	2	2	2	1	2	2	2	2	2	1	2	2	1	1	2	1	2
1205	3	1	613	Oroqen	China	EAST_ASIA	2	1	1	1	1	1	2	1	1	2	1	2	1	1	2	2	2	1	2	1	1	1	1	1	1	2	2	1	2	1	1	2	2	2	2	1	2	2	2	1	1	1	2
1205	3	1	613	Oroqen	China	EAST_ASIA	2	1	2	1	1	2	2	1	1	2	1	2	1	2	2	2	2	1	2	1	2	2	2	1	2	2	2	2	2	2	1	2	2	2	2	1	2	2	2	1	1	2	2
1206	3	1	613	Oroqen	China	EAST_ASIA	1	2	1	1	1	2	1	1	1	2	2	1	1	1	2	1	2	2	2	1	2	1	1	1	2	1	2	2	2	1	2	2	2	1	2	2	2	1	1	1	1	1	2
1206	3	1	613	Oroqen	China	EAST_ASIA	2	2	2	1	1	2	1	1	1	2	2	2	2	2	2	2	2	2	2	1	2	1	1	1	2	2	2	2	2	2	2	2	2	2	2	2	2	2	1	2	2	2	2
1207	3	1	613	Oroqen	China	EAST_ASIA	1	1	1	1	1	1	1	1	1	2	2	1	1	1	2	1	2	1	1	1	1	1	1	1	1	2	2	1	1	2	2	2	2	2	1	1	2	1	1	1	2	1	2
1207	3	1	613	Oroqen	China	EAST_ASIA	2	1	2	1	1	2	2	1	1	2	2	2	2	1	2	2	2	2	2	1	2	1	1	1	1	2	2	2	2	2	2	2	2	2	2	2	2	1	2	1	2	1	2
1208	3	1	613	Oroqen	China	EAST_ASIA	2	1	1	1	1	1	1	1	1	2	2	2	1	1	2	1	2	1	2	1	1	1	1	1	1	1	2	2	2	2	1	2	2	2	2	2	2	1	2	1	1	1	2
1208	3	1	613	Oroqen	China	EAST_ASIA	2	2	2	1	1	2	1	1	1	2	2	2	2	1	2	2	2	2	2	1	2	2	2	1	1	2	2	2	2	2	2	2	2	2	2	2	2	2	2	1	2	1	2
1209	3	1	613	Oroqen	China	EAST_ASIA	1	1	1	1	1	2	1	1	1	2	2	1	1	1	2	1	2	1	2	1	1	1	1	1	1	2	2	2	2	1	2	1	2	2	2	1	2	2	1	1	1	1	2
1209	3	1	613	Oroqen	China	EAST_ASIA	1	1	2	1	1	2	1	1	1	2	2	2	2	2	2	2	2	2	2	1	2	2	1	1	1	2	2	2	2	2	2	2	2	2	2	1	2	2	2	1	2	1	2
1211	3	1	613	Oroqen	China	EAST_ASIA	2	1	1	1	1	2	1	1	1	2	2	1	1	1	2	2	2	1	2	1	2	1	1	1	1	1	1	2	2	1	2	2	1	1	2	1	2	2	1	1	1	1	2
1211	3	1	613	Oroqen	China	EAST_ASIA	2	1	2	1	1	2	2	1	1	2	2	2	2	1	2	2	2	2	2	1	2	2	2	1	1	1	2	2	2	2	2	2	2	2	2	2	2	2	2	2	1	2	2
1212	3	1	613	Oroqen	China	EAST_ASIA	2	2	1	1	1	2	1	1	1	2	1	1	1	1	2	1	2	1	2	1	1	2	1	1	1	1	2	2	2	1	1	2	1	2	2	1	2	1	1	1	1	1	2
1212	3	1	613	Oroqen	China	EAST_ASIA	2	2	2	1	1	2	2	1	1	2	2	2	2	1	2	2	2	1	2	1	2	2	1	1	1	2	2	2	2	2	2	2	2	2	2	1	2	2	2	1	2	2	2
1327	3	1	615	She	China	EAST_ASIA	1	1	1	1	1	1	1	1	1	2	2	1	1	1	2	1	2	1	2	1	2	1	1	1	1	1	1	2	2	1	2	2	1	2	2	1	2	1	1	1	1	1	2
1327	3	1	615	She	China	EAST_ASIA	1	2	1	2	1	1	2	2	1	2	2	1	1	1	2	2	2	1	2	1	2	2	2	1	1	2	2	2	2	2	2	2	2	2	2	2	2	2	2	1	2	2	2
1328	3	1	615	She	China	EAST_ASIA	2	2	1	1	1	1	1	1	1	2	2	2	1	2	2	2	2	1	2	1	1	1	2	1	1	2	2	2	2	2	2	2	2	2	2	1	2	1	1	1	1	1	2
1328	3	1	615	She	China	EAST_ASIA	2	2	2	1	1	1	1	1	1	2	2	2	1	2	2	2	2	1	2	1	1	2	2	1	1	2	2	2	2	2	2	2	2	2	2	2	2	2	2	2	2	1	2
1329	3	1	615	She	China	EAST_ASIA	2	1	1	1	1	1	1	1	1	2	1	2	1	1	2	2	2	1	2	1	1	1	2	1	1	1	2	2	2	2	2	2	2	1	2	1	2	2	2	1	2	1	2
1329	3	1	615	She	China	EAST_ASIA	2	2	1	1	1	2	2	1	1	2	2	2	2	1	2	2	2	1	2	1	1	1	2	1	1	2	2	2	2	2	2	2	2	2	2	2	2	2	2	1	2	2	2
1330	3	1	615	She	China	EAST_ASIA	2	1	1	1	1	2	1	1	1	2	1	1	2	2	2	1	2	1	2	1	1	1	1	1	1	1	2	2	2	1	2	1	1	2	2	1	2	1	1	1	2	1	2
1330	3	1	615	She	China	EAST_ASIA	2	2	1	2	1	2	2	2	1	2	2	2	2	2	2	2	2	2	2	1	1	1	2	1	1	2	2	2	2	2	2	2	2	2	2	1	2	2	2	1	2	1	2
1331	3	1	615	She	China	EAST_ASIA	2	1	1	1	1	1	1	1	1	2	2	2	1	1	2	2	2	1	2	1	2	1	1	1	1	1	2	2	2	2	2	1	2	2	2	1	2	1	2	1	2	1	2
1331	3	1	615	She	China	EAST_ASIA	2	2	1	1	1	2	2	1	1	2	2	2	2	1	2	2	2	1	2	1	2	1	2	1	1	2	2	2	2	2	2	2	2	2	2	2	2	2	2	1	2	2	2
1332	3	1	615	She	China	EAST_ASIA	2	1	1	1	1	2	2	1	1	2	1	1	1	1	2	1	2	1	2	1	2	1	1	1	1	1	2	2	2	2	2	1	1	2	2	1	2	2	1	1	1	1	1
1332	3	1	615	She	China	EAST_ASIA	2	2	2	2	1	2	2	1	1	2	2	2	1	1	2	2	2	1	2	1	2	2	2	2	1	2	2	2	2	2	2	2	2	2	2	1	2	2	2	1	2	1	2
1333	3	1	615	She	China	EAST_ASIA	2	1	1	1	1	1	1	1	1	2	2	2	1	1	2	2	2	1	2	1	1	1	2	1	1	1	2	2	2	2	2	2	2	2	1	1	2	1	1	1	2	1	1
1333	3	1	615	She	China	EAST_ASIA	2	2	1	2	1	2	2	1	1	2	2	2	2	1	2	2	2	1	2	1	2	1	2	1	1	2	2	2	2	2	2	2	2	2	2	2	2	2	2	1	2	2	2
1334	3	1	615	She	China	EAST_ASIA	1	1	1	1	1	1	2	1	1	2	1	2	1	1	2	2	2	1	2	1	1	1	1	1	1	1	2	2	2	1	2	2	2	2	2	1	2	2	1	1	2	1	1
1334	3	1	615	She	China	EAST_ASIA	2	2	1	1	1	2	2	1	1	2	2	2	2	2	2	2	2	2	2	1	2	1	2	1	1	2	2	2	2	2	2	2	2	2	2	2	2	2	1	2	2	2	1
1335	3	1	615	She	China	EAST_ASIA	2	1	1	1	1	1	1	1	1	2	2	2	1	1	2	2	2	1	2	1	1	1	1	1	1	1	2	2	2	1	2	2	2	1	2	1	2	2	1	1	2	1	2
1335	3	1	615	She	China	EAST_ASIA	2	2	1	1	1	2	2	1	1	2	2	2	2	2	2	2	2	1	2	1	1	1	1	1	1	1	2	2	2	2	2	2	2	2	2	1	2	2	2	1	2	1	2
1336	3	1	615	She	China	EAST_ASIA	1	1	1	1	1	1	1	1	1	2	1	2	1	1	2	1	2	1	2	1	1	1	1	1	1	2	2	2	2	1	2	1	2	2	2	1	2	2	1	1	2	1	2
1336	3	1	615	She	China	EAST_ASIA	2	2	1	1	1	2	2	1	1	2	2	2	1	2	2	2	2	1	2	1	2	1	2	1	2	2	2	2	2	1	2	2	2	2	2	1	2	2	1	2	2	2	2
1095	3	1	616	Tujia	China	EAST_ASIA	2	1	2	1	1	2	1	1	1	2	2	2	1	1	2	1	1	1	1	1	1	1	1	1	1	2	2	2	2	1	2	2	2	2	2	1	2	2	1	1	1	1	2
1095	3	1	616	Tujia	China	EAST_ASIA	2	2	2	1	1	2	1	1	1	2	2	2	1	2	2	2	2	1	2	1	2	1	1	1	1	2	2	2	2	1	2	2	2	2	2	2	2	2	2	1	2	1	2
1096	3	1	616	Tujia	China	EAST_ASIA	2	2	1	1	1	1	1	1	1	2	2	2	1	1	2	2	1	1	2	1	1	1	1	1	1	1	2	2	2	1	2	2	2	2	1	1	2	2	2	1	1	1	1
1096	3	1	616	Tujia	China	EAST_ASIA	2	2	1	1	1	2	1	1	1	2	2	2	1	1	2	2	2	1	2	1	1	2	2	1	1	2	2	2	2	2	2	2	2	2	2	1	2	2	2	1	1	2	2
1097	3	1	616	Tujia	China	EAST_ASIA	2	1	1	1	1	1	1	1	1	2	1	1	1	1	2	2	2	1	2	1	1	2	2	1	1	2	2	2	2	2	2	2	2	2	1	1	2	1	1	1	1	1	1
1097	3	1	616	Tujia	China	EAST_ASIA	2	1	2	1	1	2	2	1	1	2	2	2	2	2	2	2	2	1	2	1	2	2	2	1	1	2	2	2	2	2	2	2	2	2	2	1	2	2	1	1	1	1	2
1098	3	1	616	Tujia	China	EAST_ASIA	2	1	1	1	1	2	1	1	1	2	2	1	2	1	2	2	2	1	2	1	2	1	1	1	1	1	1	2	2	1	2	2	2	2	2	1	2	2	1	1	2	1	2
1098	3	1	616	Tujia	China	EAST_ASIA	2	2	1	1	1	2	2	1	1	2	2	1	2	2	2	2	2	1	2	1	2	1	2	2	1	2	2	2	2	2	2	2	2	2	2	1	2	2	2	1	2	2	2
1099	3	1	616	Tujia	China	EAST_ASIA	1	2	1	1	1	1	1	1	1	2	2	2	1	1	2	2	2	1	2	1	1	2	1	1	1	2	2	2	2	2	2	2	2	2	1	1	2	2	1	1	1	1	2
1099	3	1	616	Tujia	China	EAST_ASIA	2	2	2	1	1	1	2	2	1	2	2	2	1	2	2	2	2	1	2	1	2	2	1	2	1	2	2	2	2	2	2	2	2	2	2	1	2	2	2	1	1	2	2
1100	3	1	616	Tujia	China	EAST_ASIA	1	1	1	1	1	1	1	1	1	2	2	2	1	1	2	1	2	1	2	1	1	1	2	1	2	1	2	2	2	2	2	2	2	2	1	1	2	1	2	1	2	1	1
1100	3	1	616	Tujia	China	EAST_ASIA	2	2	2	1	1	2	1	1	1	2	2	2	1	1	2	2	2	2	2	1	2	1	2	1	2	2	2	2	2	2	2	2	2	2	2	2	2	2	2	1	2	2	2
1101	3	1	616	Tujia	China	EAST_ASIA	2	2	1	1	1	2	2	1	1	2	2	1	1	1	2	2	2	1	2	1	2	1	1	1	1	1	2	2	2	1	1	2	1	2	2	1	2	2	1	1	2	1	2
1101	3	1	616	Tujia	China	EAST_ASIA	2	2	1	1	1	2	2	1	1	2	2	2	1	2	2	2	2	1	2	1	2	2	1	1	1	2	2	2	2	2	2	2	2	2	2	2	2	2	2	1	2	1	2
1102	3	1	616	Tujia	China	EAST_ASIA	2	1	2	1	1	1	2	1	1	2	2	2	1	1	2	2	2	1	2	1	1	1	1	1	1	1	2	2	2	2	2	2	2	2	2	1	2	1	1	1	2	1	2
1102	3	1	616	Tujia	China	EAST_ASIA	2	2	2	1	1	1	2	1	1	2	2	2	1	2	2	2	2	2	2	1	2	1	1	1	1	2	2	2	2	2	2	2	2	2	2	1	2	2	1	1	2	1	2
1103	3	1	616	Tujia	China	EAST_ASIA	2	1	1	1	1	1	1	1	1	2	2	1	1	1	2	2	2	1	2	1	1	1	1	1	1	1	2	2	2	2	2	2	2	2	2	1	2	1	1	1	1	1	2
1103	3	1	616	Tujia	China	EAST_ASIA	2	1	2	1	1	2	2	1	1	2	2	2	2	1	2	2	2	1	2	1	2	2	2	1	2	2	2	2	2	2	2	2	2	2	2	2	2	2	2	1	2	1	2
1104	3	1	616	Tujia	China	EAST_ASIA	1	2	1	1	1	2	2	1	1	2	2	2	1	1	2	2	1	1	2	1	1	1	1	1	1	1	2	2	2	2	2	2	2	2	2	1	2	2	2	1	2	1	2
1104	3	1	616	Tujia	China	EAST_ASIA	2	2	2	2	1	2	2	1	1	2	2	2	1	2	2	2	2	2	2	1	2	1	1	1	1	2	2	2	2	2	2	2	2	2	2	2	2	2	2	1	2	2	2
1347	3	1	617	Tu	China	EAST_ASIA	1	1	1	1	1	1	1	1	1	2	2	2	2	1	2	1	1	1	2	1	1	1	1	1	1	2	1	2	2	1	2	1	2	-9	2	1	2	1	1	1	2	1	2
1347	3	1	617	Tu	China	EAST_ASIA	2	1	1	1	1	2	2	1	1	2	2	2	2	2	2	2	2	2	2	1	1	2	2	2	2	2	2	2	2	2	2	2	2	-9	2	1	2	1	2	1	2	2	2
1348	3	1	617	Tu	China	EAST_ASIA	2	1	1	1	1	1	1	1	1	2	2	2	1	1	2	1	2	1	2	1	1	1	1	1	1	1	1	2	2	2	2	2	2	2	2	1	2	2	1	1	1	1	2
1348	3	1	617	Tu	China	EAST_ASIA	2	2	2	1	1	2	2	1	1	2	2	2	2	2	2	2	2	2	2	1	1	1	1	1	1	2	2	2	2	2	2	2	2	2	2	1	2	2	1	2	2	2	2
1349	3	1	617	Tu	China	EAST_ASIA	1	1	1	1	1	2	2	1	1	2	2	2	1	1	2	2	1	2	1	1	1	1	1	1	1	2	2	2	1	2	2	2	1	2	1	1	2	2	1	1	2	1	1
1349	3	1	617	Tu	China	EAST_ASIA	2	2	1	1	1	2	2	1	1	2	2	2	1	1	2	2	2	2	2	1	2	1	1	1	2	2	2	2	2	2	2	2	2	2	2	1	2	2	2	1	2	2	1
1350	3	1	617	Tu	China	EAST_ASIA	1	2	1	1	1	1	2	1	1	2	2	1	1	1	2	2	2	1	2	1	1	1	2	1	1	2	2	1	1	2	2	2	1	1	2	1	2	1	1	1	1	1	2
1350	3	1	617	Tu	China	EAST_ASIA	2	2	1	1	1	2	2	1	1	2	2	2	2	1	2	2	2	2	2	1	2	2	2	1	1	2	2	2	2	2	2	2	2	1	2	2	2	2	2	1	2	1	2
1351	3	1	617	Tu	China	EAST_ASIA	2	2	1	1	1	1	1	1	1	2	2	1	1	1	2	1	2	1	2	1	1	1	1	1	1	1	2	2	2	2	2	2	2	1	1	1	2	1	2	1	2	1	1
1351	3	1	617	Tu	China	EAST_ASIA	2	2	2	1	1	2	1	1	1	2	2	2	2	2	2	2	2	1	2	1	2	1	1	1	1	2	2	2	2	2	2	2	2	2	2	1	2	2	2	1	2	1	2
1352	3	1	617	Tu	China	EAST_ASIA	2	1	2	1	1	2	2	1	1	2	1	1	1	1	2	2	2	1	2	1	1	1	1	1	1	1	2	2	2	1	2	1	1	2	2	1	2	2	1	1	2	1	2
1352	3	1	617	Tu	China	EAST_ASIA	2	1	2	1	1	2	2	1	1	2	2	2	1	1	2	2	2	1	2	1	2	2	2	1	1	2	2	2	2	2	2	2	2	2	2	1	2	2	2	1	2	2	2
1353	3	1	617	Tu	China	EAST_ASIA	2	1	2	1	1	1	1	1	1	2	1	1	1	1	2	2	2	1	1	1	1	1	1	1	1	2	2	2	2	1	1	2	1	2	1	1	2	1	1	1	1	1	1
1353	3	1	617	Tu	China	EAST_ASIA	2	1	2	1	1	1	1	2	1	2	2	2	2	2	2	2	2	2	2	1	1	1	1	2	1	2	2	2	2	2	2	2	2	2	2	1	2	2	1	1	2	2	2
1354	3	1	617	Tu	China	EAST_ASIA	2	2	1	1	1	1	1	1	1	2	2	1	1	1	2	2	1	1	2	1	1	1	1	1	1	1	2	2	2	2	2	2	1	2	1	1	2	2	1	1	1	1	1
1354	3	1	617	Tu	China	EAST_ASIA	2	2	2	1	1	2	1	1	1	2	2	2	1	1	2	2	2	2	2	2	2	2	1	1	1	2	2	2	2	2	2	2	2	2	2	1	2	2	2	1	2	2	2
1355	3	1	617	Tu	China	EAST_ASIA	1	1	1	1	1	2	1	1	1	2	2	2	1	1	2	2	2	1	2	1	1	1	1	1	1	2	2	2	2	1	2	1	2	2	1	1	2	2	1	2	1	1	2
1355	3	1	617	Tu	China	EAST_ASIA	2	1	2	1	1	2	1	1	1	2	2	2	2	1	2	2	2	2	2	1	1	2	2	1	1	2	2	2	2	1	2	2	2	2	2	1	2	2	2	2	2	1	2
1356	3	1	617	Tu	China	EAST_ASIA	2	2	2	1	1	1	1	1	1	2	2	1	1	1	2	1	2	1	2	1	1	1	1	1	1	2	2	2	2	2	2	2	2	2	1	1	2	1	1	1	1	2	2
1356	3	1	617	Tu	China	EAST_ASIA	2	2	2	1	1	1	2	2	1	2	2	1	2	1	2	2	2	1	2	1	2	2	1	1	1	2	2	2	2	2	2	2	2	2	2	1	2	2	1	1	2	2	2
1243	3	1	618	Xibo	China	EAST_ASIA	1	2	2	1	1	1	1	1	1	2	1	1	1	1	2	2	2	1	2	1	2	1	1	1	1	2	2	2	2	2	2	1	1	2	1	1	2	1	1	1	2	1	1
1243	3	1	618	Xibo	China	EAST_ASIA	2	2	2	2	1	2	2	1	1	2	2	1	2	2	2	2	2	2	2	1	2	2	2	1	2	2	2	2	2	2	2	2	2	2	2	1	2	1	2	1	2	1	2
1244	3	1	618	Xibo	China	EAST_ASIA	1	1	1	1	1	2	1	1	1	2	2	1	1	1	2	2	2	1	2	1	1	1	1	1	1	1	1	2	2	1	1	1	1	2	1	1	2	2	1	1	2	2	2
1244	3	1	618	Xibo	China	EAST_ASIA	2	1	1	2	1	2	1	1	1	2	2	2	2	1	2	2	2	1	2	1	2	1	2	1	1	2	2	2	2	2	2	2	2	2	2	1	2	2	2	2	2	2	2
1245	3	1	618	Xibo	China	EAST_ASIA	2	1	1	1	1	2	1	1	1	1	1	1	1	1	2	1	1	1	2	1	2	1	1	1	1	1	2	2	2	1	2	2	1	2	2	1	2	2	1	1	1	1	2
1245	3	1	618	Xibo	China	EAST_ASIA	2	1	2	1	1	2	1	2	1	2	2	1	1	1	2	1	1	1	2	1	2	1	1	1	1	1	2	2	2	2	2	2	2	2	2	2	2	2	2	1	2	2	2
1246	3	1	618	Xibo	China	EAST_ASIA	1	1	1	1	1	1	2	1	1	2	2	1	2	1	2	2	2	1	2	1	2	1	1	1	1	1	2	2	2	1	2	1	2	2	2	1	2	1	2	1	2	1	2
1246	3	1	618	Xibo	China	EAST_ASIA	2	2	2	1	1	2	2	1	1	2	2	2	2	1	2	2	2	2	2	1	2	2	1	1	1	2	2	2	2	2	2	2	2	2	2	2	2	2	2	1	2	1	2
1247	3	1	618	Xibo	China	EAST_ASIA	2	1	1	1	1	1	1	1	1	2	2	2	1	1	2	2	2	1	2	1	2	2	1	1	1	2	2	2	2	2	2	2	2	1	2	1	2	1	1	1	2	1	1
1247	3	1	618	Xibo	China	EAST_ASIA	2	2	2	1	1	2	2	1	1	2	2	2	1	1	2	2	2	1	2	1	2	2	1	1	1	2	2	2	2	2	2	2	2	2	2	1	2	1	2	1	2	1	2
1248	3	1	618	Xibo	China	EAST_ASIA	2	1	1	1	1	1	1	1	1	2	2	1	2	1	2	1	1	1	2	1	2	1	1	1	1	1	2	2	2	1	2	1	2	1	2	1	2	1	1	1	2	1	1
1248	3	1	618	Xibo	China	EAST_ASIA	2	1	1	1	1	1	2	1	1	2	2	2	2	1	2	2	2	2	2	1	2	2	2	1	1	2	2	2	2	2	2	2	2	2	2	1	2	2	2	1	2	2	2
1249	3	1	618	Xibo	China	EAST_ASIA	1	1	1	1	1	1	2	1	1	2	1	2	1	1	2	1	2	1	2	1	2	1	1	1	1	2	2	2	2	2	2	2	2	2	2	1	2	2	2	1	1	1	2
1249	3	1	618	Xibo	China	EAST_ASIA	2	2	1	1	1	2	2	1	1	2	2	2	2	2	2	2	2	1	2	1	2	2	2	2	1	2	2	2	2	2	2	2	2	2	2	2	2	2	2	1	2	2	2
1250	3	1	618	Xibo	China	EAST_ASIA	1	1	1	1	1	1	2	1	1	2	2	1	2	1	2	2	2	1	2	1	1	1	1	2	1	2	2	2	2	2	2	2	2	2	2	1	2	2	1	1	2	1	2
1250	3	1	618	Xibo	China	EAST_ASIA	2	1	1	2	1	2	2	1	1	2	2	2	2	1	2	2	2	2	2	1	1	2	1	2	1	2	2	2	2	2	2	2	2	2	2	1	2	2	2	1	2	2	2
1251	3	1	618	Xibo	China	EAST_ASIA	1	1	1	1	1	1	1	1	1	2	2	2	2	1	2	1	2	1	2	1	1	1	1	1	1	2	2	2	2	1	1	1	1	2	2	1	2	1	1	1	2	1	1
1251	3	1	618	Xibo	China	EAST_ASIA	2	2	2	1	1	1	2	1	1	2	2	2	2	2	2	2	2	1	2	1	1	1	2	1	1	2	2	2	2	1	2	2	2	2	2	1	2	2	1	1	2	2	2
1179	3	1	619	Yi	China	EAST_ASIA	2	1	1	1	1	1	1	1	1	2	2	1	1	1	2	1	2	1	1	1	1	1	1	1	1	2	2	2	2	2	2	1	2	2	2	1	2	1	1	1	1	1	2
1179	3	1	619	Yi	China	EAST_ASIA	2	2	1	1	1	2	2	1	1	2	2	2	1	2	2	2	2	1	2	1	2	2	2	1	1	2	2	2	2	2	2	2	2	2	2	1	2	2	2	1	2	2	2
1180	3	1	619	Yi	China	EAST_ASIA	1	1	1	1	1	1	2	1	1	2	2	1	1	1	2	2	2	1	2	1	1	1	1	1	1	1	2	2	2	1	1	2	2	2	2	1	2	1	1	1	1	1	2
1180	3	1	619	Yi	China	EAST_ASIA	2	1	2	1	1	1	2	2	1	2	2	2	1	1	2	2	2	1	2	1	2	1	2	1	1	2	2	2	2	1	2	2	2	2	2	1	2	2	2	1	2	1	2
1181	3	1	619	Yi	China	EAST_ASIA	1	1	1	1	1	1	1	1	1	2	1	1	1	1	2	1	2	1	2	1	2	1	1	1	1	1	2	2	2	1	2	2	2	1	2	1	2	1	1	1	1	1	1
1181	3	1	619	Yi	China	EAST_ASIA	2	2	1	1	1	1	2	2	1	2	2	2	1	1	2	2	2	1	2	1	2	2	1	1	2	2	2	2	2	1	2	2	2	2	2	1	2	2	2	1	2	1	2
1182	3	1	619	Yi	China	EAST_ASIA	2	1	1	1	1	1	2	1	1	2	2	2	2	1	2	1	2	1	2	1	1	2	1	1	1	1	2	2	1	1	2	2	1	1	1	1	2	2	1	1	2	1	2
1182	3	1	619	Yi	China	EAST_ASIA	2	2	1	1	1	2	2	1	1	2	2	2	2	1	2	2	2	1	2	1	2	2	1	1	2	2	2	2	2	2	2	2	2	2	2	1	2	2	2	1	2	2	2
1183	3	1	619	Yi	China	EAST_ASIA	2	2	1	1	1	1	2	1	1	2	1	2	1	1	2	2	2	1	2	1	2	1	1	1	1	2	2	2	2	2	1	2	1	2	2	1	1	1	1	1	1	2	2
1183	3	1	619	Yi	China	EAST_ASIA	2	2	2	1	1	2	2	2	1	2	2	2	1	1	2	2	2	1	2	1	2	1	2	2	1	2	2	2	2	2	1	2	1	2	2	1	2	2	2	1	1	2	2
1184	3	1	619	Yi	China	EAST_ASIA	2	1	1	1	1	1	1	1	1	2	2	2	1	1	2	1	1	1	2	1	1	1	1	1	1	1	2	2	2	2	2	2	1	2	1	1	2	1	1	1	1	2	2
1184	3	1	619	Yi	China	EAST_ASIA	2	1	1	1	1	2	1	1	1	2	2	2	2	1	2	2	2	1	2	1	2	1	1	1	1	2	2	2	2	2	2	2	2	2	1	1	2	2	2	1	2	2	2
1185	3	1	619	Yi	China	EAST_ASIA	2	1	1	1	1	2	1	1	1	2	2	2	1	1	2	2	2	1	1	1	1	2	1	1	1	1	2	2	2	2	2	2	2	2	2	1	2	1	1	1	1	1	2
1185	3	1	619	Yi	China	EAST_ASIA	2	1	1	2	1	2	1	1	1	2	2	2	1	1	2	2	2	2	2	1	1	2	1	1	2	2	2	2	2	2	2	2	2	2	2	2	2	2	1	1	2	1	2
1186	3	1	619	Yi	China	EAST_ASIA	1	1	1	1	1	1	1	1	1	2	1	2	1	1	2	2	2	1	2	1	2	2	1	1	1	2	2	2	2	1	2	2	2	2	1	1	2	1	1	1	2	1	2
1186	3	1	619	Yi	China	EAST_ASIA	1	2	1	1	1	2	2	2	1	2	2	2	2	1	2	2	2	1	2	1	2	2	1	1	1	2	2	2	2	2	2	2	2	2	2	1	2	1	2	1	2	1	2
1187	3	1	619	Yi	China	EAST_ASIA	2	1	1	1	1	1	1	1	1	2	2	1	1	1	2	2	2	1	2	1	1	2	1	1	1	1	2	2	2	2	1	2	1	2	2	1	2	2	2	1	2	1	1
1187	3	1	619	Yi	China	EAST_ASIA	2	2	2	1	1	2	2	1	1	2	2	2	1	2	2	2	2	2	2	1	2	2	2	1	1	2	2	2	2	2	2	2	2	2	2	2	2	2	2	1	2	1	2
1188	3	1	619	Yi	China	EAST_ASIA	1	1	2	1	1	2	1	1	1	2	2	1	1	1	2	2	2	1	2	1	1	2	1	1	1	2	2	2	2	2	2	2	2	2	1	1	2	2	1	1	2	1	2
1188	3	1	619	Yi	China	EAST_ASIA	2	1	2	1	1	2	2	1	1	2	2	1	1	1	2	2	2	1	2	1	1	2	2	1	1	2	2	2	2	2	2	2	2	2	2	1	2	2	2	1	2	2	2
1223	3	1	622	Mongola	China	EAST_ASIA	1	1	2	1	1	2	2	1	1	2	2	2	1	1	2	1	2	1	2	1	1	1	1	1	1	2	2	2	2	1	2	1	1	2	2	1	2	2	1	1	2	1	2
1223	3	1	622	Mongola	China	EAST_ASIA	2	2	2	1	1	2	2	2	1	2	2	2	1	1	2	1	2	1	2	1	2	2	2	1	1	2	2	2	2	2	2	2	2	2	2	2	2	2	1	1	2	2	2
1224	3	1	622	Mongola	China	EAST_ASIA	2	1	1	1	1	1	1	1	1	2	1	2	2	1	2	2	2	1	2	1	1	1	1	1	1	1	2	2	2	1	2	2	2	2	2	1	2	2	2	1	1	1	1
1224	3	1	622	Mongola	China	EAST_ASIA	2	2	2	1	1	1	2	1	1	2	2	2	2	1	2	2	2	1	2	1	1	2	2	1	1	2	2	2	2	2	2	2	2	2	2	1	2	2	2	2	2	2	2
1225	3	1	622	Mongola	China	EAST_ASIA	2	1	1	1	1	1	2	1	1	2	2	1	1	1	2	1	2	1	2	1	1	1	1	1	1	1	1	2	1	2	2	2	1	1	2	1	2	2	2	1	1	2	1
1225	3	1	622	Mongola	China	EAST_ASIA	2	1	2	1	1	1	2	1	1	2	2	2	1	1	2	2	2	1	2	1	2	2	2	1	1	1	2	2	2	2	2	2	2	2	2	1	2	2	2	1	2	2	2
1226	3	1	622	Mongola	China	EAST_ASIA	2	1	2	1	1	1	1	1	1	2	2	1	1	1	2	1	2	1	2	1	1	1	1	1	1	2	1	2	2	1	2	2	1	1	2	2	2	2	1	1	1	1	2
1226	3	1	622	Mongola	China	EAST_ASIA	2	2	2	1	1	2	2	1	1	2	2	2	1	1	2	2	2	1	2	1	2	1	1	2	1	2	2	2	2	2	2	2	2	1	2	2	2	2	2	1	2	2	2
1227	3	1	622	Mongola	China	EAST_ASIA	1	1	1	1	1	1	1	1	1	2	1	1	1	2	2	1	1	1	2	1	1	1	1	1	1	2	2	2	2	1	2	1	2	2	2	1	2	2	1	1	2	1	1
1227	3	1	622	Mongola	China	EAST_ASIA	2	2	1	1	1	1	2	2	1	2	2	2	2	2	2	2	2	1	2	1	1	2	1	1	1	2	2	2	2	2	2	2	2	2	2	2	2	2	1	1	2	1	2
1228	3	1	622	Mongola	China	EAST_ASIA	1	1	1	1	1	2	1	1	1	2	2	2	1	1	2	2	2	1	1	1	2	1	1	1	1	2	2	1	2	1	1	2	2	2	2	1	2	1	1	1	2	1	2
1228	3	1	622	Mongola	China	EAST_ASIA	2	1	2	1	1	2	2	2	1	2	2	2	2	1	2	2	2	2	2	1	2	2	2	1	1	2	2	2	2	2	2	2	2	2	2	1	2	1	1	1	2	1	2
1229	3	1	622	Mongola	China	EAST_ASIA	2	1	1	1	1	1	1	1	1	2	2	1	2	1	1	1	2	1	2	1	2	1	1	1	2	2	2	2	2	1	2	1	1	1	2	1	2	1	1	1	1	1	1
1229	3	1	622	Mongola	China	EAST_ASIA	2	1	2	1	1	2	2	1	1	2	2	2	2	1	2	2	2	2	2	1	2	1	1	1	2	2	2	2	2	2	2	2	2	2	2	2	2	2	2	1	2	1	2
1230	3	1	622	Mongola	China	EAST_ASIA	2	1	2	1	1	2	2	1	1	2	1	1	1	1	2	1	2	1	2	1	2	1	1	1	1	2	2	2	1	1	2	1	2	2	2	2	2	1	1	1	1	1	2
1230	3	1	622	Mongola	China	EAST_ASIA	2	1	2	1	1	2	2	2	1	2	2	2	1	1	2	2	2	2	2	1	2	2	1	1	1	2	2	2	2	2	2	1	2	2	2	2	2	2	2	1	2	2	2
1231	3	1	622	Mongola	China	EAST_ASIA	2	1	1	1	1	1	1	1	1	2	2	2	2	1	2	2	1	1	2	1	1	1	1	1	1	2	2	2	2	1	2	2	2	2	2	1	2	2	2	1	1	1	2
1231	3	1	622	Mongola	China	EAST_ASIA	2	2	1	2	1	2	1	1	1	2	2	2	2	1	2	2	1	2	2	1	2	2	2	1	1	2	2	2	2	2	2	2	2	2	2	2	2	2	2	1	2	1	2
1232	3	1	622	Mongola	China	EAST_ASIA	2	1	1	1	1	1	1	1	1	2	2	1	1	1	2	2	2	1	1	1	1	1	1	1	1	2	2	2	2	1	2	1	1	2	2	1	2	2	1	1	2	1	2
1232	3	1	622	Mongola	China	EAST_ASIA	2	2	2	2	1	2	2	1	1	2	2	2	1	1	2	2	2	1	2	1	2	1	2	1	1	2	2	2	2	2	2	2	2	2	2	2	2	2	2	1	2	2	2
1337	3	1	625	Naxi	China	EAST_ASIA	1	1	1	1	1	1	1	1	1	2	1	1	1	1	2	1	2	1	2	1	1	1	2	1	1	1	2	2	2	1	2	2	2	2	2	1	2	1	2	1	1	1	1
1337	3	1	625	Naxi	China	EAST_ASIA	2	2	1	1	1	2	2	1	1	2	2	2	2	2	2	2	2	1	2	1	2	2	2	1	1	2	2	2	2	2	2	2	2	2	2	2	2	2	2	1	1	2	2
1338	3	1	625	Naxi	China	EAST_ASIA	2	1	1	1	1	2	1	1	1	2	1	1	1	1	2	2	2	2	2	1	1	2	1	1	1	1	2	2	2	2	2	2	2	2	2	1	2	1	1	1	1	1	1
1338	3	1	625	Naxi	China	EAST_ASIA	2	2	2	1	1	2	1	2	2	2	2	2	1	1	2	2	2	2	2	1	2	2	2	1	1	1	2	2	2	2	2	2	2	2	2	1	2	2	1	1	2	2	2
1340	3	1	625	Naxi	China	EAST_ASIA	1	1	1	1	1	2	1	1	1	2	2	2	1	1	2	2	1	1	1	1	1	1	2	1	1	2	2	2	1	1	2	2	2	2	1	1	2	2	1	1	2	1	2
1340	3	1	625	Naxi	China	EAST_ASIA	2	1	1	1	1	2	1	1	1	2	2	2	1	1	2	2	2	1	2	1	1	1	2	2	2	2	2	2	2	2	2	2	2	2	1	1	2	2	2	1	2	2	2
1341	3	1	625	Naxi	China	EAST_ASIA	1	1	2	1	1	1	1	1	1	2	2	2	1	1	2	2	2	1	2	1	1	2	1	1	1	2	2	2	2	1	2	2	2	1	2	1	2	1	1	1	2	1	2
1341	3	1	625	Naxi	China	EAST_ASIA	2	1	2	1	1	2	2	1	1	2	2	2	2	1	2	2	2	1	2	1	1	2	2	1	1	2	2	2	2	2	2	2	2	2	2	1	2	2	2	1	2	2	2
1342	3	1	625	Naxi	China	EAST_ASIA	2	1	1	1	1	1	1	2	1	2	2	2	1	1	2	1	2	1	2	1	1	1	2	1	1	1	2	2	2	2	2	2	1	2	1	1	2	2	1	1	1	1	2
1342	3	1	625	Naxi	China	EAST_ASIA	2	2	2	1	1	2	2	2	1	2	2	2	2	1	2	2	2	1	2	1	2	2	2	1	1	2	2	2	2	2	2	2	2	2	2	1	2	2	1	1	2	1	2
1345	3	1	625	Naxi	China	EAST_ASIA	1	1	1	1	1	1	1	1	1	2	2	1	1	2	2	2	2	1	2	1	1	1	2	1	1	1	2	2	2	2	2	1	1	2	2	1	2	2	1	1	1	1	2
1345	3	1	625	Naxi	China	EAST_ASIA	2	2	2	1	1	2	2	2	1	2	2	2	2	2	2	2	2	1	2	1	2	1	2	2	1	2	2	2	2	2	2	2	2	2	2	1	2	2	2	1	2	1	2
1346	3	1	625	Naxi	China	EAST_ASIA	2	2	2	1	1	2	1	1	1	2	2	2	2	1	2	2	2	1	2	1	1	1	1	1	1	2	2	2	2	2	1	1	2	2	1	1	2	2	1	1	1	1	2
1346	3	1	625	Naxi	China	EAST_ASIA	2	2	2	1	1	2	1	2	1	2	2	2	2	2	2	2	2	2	2	1	1	2	1	1	2	2	2	2	2	2	2	2	2	2	2	2	2	2	2	1	2	1	2
711	3	1	677	Cambodian	Cambodia	EAST_ASIA	2	2	1	1	1	1	1	1	1	2	2	1	1	1	2	1	2	1	2	1	1	1	1	1	1	1	1	2	2	2	2	1	1	1	2	1	2	2	2	1	1	2	2
711	3	1	677	Cambodian	Cambodia	EAST_ASIA	2	2	1	1	1	2	2	2	2	2	2	2	2	2	2	2	2	2	2	1	2	1	2	1	1	1	2	2	2	2	2	2	2	2	2	1	2	2	2	1	2	2	2
712	3	1	677	Cambodian	Cambodia	EAST_ASIA	2	1	1	1	1	1	1	1	1	2	1	1	1	1	2	2	2	1	2	1	2	1	2	1	1	1	1	2	2	1	2	1	2	1	1	1	2	1	1	1	1	1	2
712	3	1	677	Cambodian	Cambodia	EAST_ASIA	2	2	2	1	1	1	1	1	1	2	2	1	2	1	2	2	2	2	2	1	2	1	2	2	1	2	2	2	2	2	2	2	2	2	2	2	2	2	1	1	2	2	2
713	3	1	677	Cambodian	Cambodia	EAST_ASIA	2	1	1	1	1	2	2	1	1	2	2	2	1	1	2	1	2	1	2	1	1	1	1	1	1	1	2	2	2	1	2	2	2	2	1	1	1	2	1	1	1	1	2
713	3	1	677	Cambodian	Cambodia	EAST_ASIA	2	2	1	1	1	2	2	1	1	2	2	2	2	1	2	2	2	1	2	1	2	1	2	1	2	1	2	2	2	2	2	2	2	2	2	1	2	2	1	1	2	2	2
714	3	1	677	Cambodian	Cambodia	EAST_ASIA	1	1	1	1	1	1	2	1	1	2	2	1	1	1	1	1	1	1	1	1	1	1	1	1	1	1	1	2	2	1	2	2	2	-9	2	1	2	1	2	2	1	1	2
714	3	1	677	Cambodian	Cambodia	EAST_ASIA	2	1	1	1	1	2	2	1	1	2	2	2	1	2	2	1	2	1	2	1	2	2	1	1	1	2	2	2	2	2	2	2	2	-9	2	1	2	2	2	2	2	1	2
715	3	1	677	Cambodian	Cambodia	EAST_ASIA	1	1	1	1	1	2	1	1	1	2	2	2	1	1	2	1	2	1	2	1	2	2	2	1	2	2	2	2	2	1	2	2	1	2	1	1	2	2	1	1	2	1	2
715	3	1	677	Cambodian	Cambodia	EAST_ASIA	2	2	2	1	1	2	2	2	1	2	2	2	2	2	2	2	2	1	2	1	2	2	2	1	2	2	2	2	2	2	2	2	2	2	2	2	2	2	2	1	2	2	2
716	3	1	677	Cambodian	Cambodia	EAST_ASIA	1	2	1	1	1	1	1	1	1	2	1	2	1	1	2	1	1	1	2	1	1	1	2	1	1	2	2	2	2	2	2	2	2	2	1	1	2	1	1	1	1	1	1
716	3	1	677	Cambodian	Cambodia	EAST_ASIA	2	2	2	1	1	2	2	1	1	2	2	2	1	2	2	1	2	2	2	1	2	2	2	1	2	2	2	2	2	2	2	2	2	2	2	2	2	2	1	1	2	2	1
717	3	1	677	Cambodian	Cambodia	EAST_ASIA	2	1	1	1	1	2	1	1	1	2	2	1	1	2	2	1	1	1	2	1	2	1	1	1	1	1	2	2	2	1	2	1	2	1	2	1	2	2	1	1	2	1	2
717	3	1	677	Cambodian	Cambodia	EAST_ASIA	2	2	1	1	1	2	2	1	1	2	2	2	2	2	2	2	2	1	2	1	2	2	2	1	1	1	2	2	2	2	2	1	2	2	2	1	2	2	2	2	2	2	2
719	3	1	677	Cambodian	Cambodia	EAST_ASIA	2	1	1	1	1	1	1	1	1	2	2	1	1	1	2	2	2	1	2	1	1	1	1	1	1	1	1	2	1	1	2	1	2	2	1	1	2	2	1	1	1	1	1
719	3	1	677	Cambodian	Cambodia	EAST_ASIA	2	2	2	1	1	2	2	2	1	2	2	2	2	2	2	2	2	1	2	1	1	2	2	1	1	1	2	2	2	2	2	2	2	2	2	1	2	2	1	2	2	1	2
720	3	1	677	Cambodian	Cambodia	EAST_ASIA	1	2	1	1	1	1	1	1	1	2	1	1	1	1	2	1	2	1	2	1	1	1	1	1	1	2	2	1	2	2	2	2	2	2	2	1	2	2	1	1	1	1	2
720	3	1	677	Cambodian	Cambodia	EAST_ASIA	2	2	2	1	1	2	1	2	1	2	2	1	2	2	2	2	2	2	2	1	1	1	2	1	1	2	2	2	2	2	2	2	2	2	2	1	2	2	2	1	2	2	2
721	3	1	677	Cambodian	Cambodia	EAST_ASIA	1	1	1	1	1	2	2	2	1	2	2	1	1	2	2	2	1	1	2	1	2	1	1	1	1	1	2	2	2	1	2	2	1	2	1	1	2	2	1	1	1	2	1
721	3	1	677	Cambodian	Cambodia	EAST_ASIA	1	2	2	1	1	2	2	2	1	2	2	1	2	2	2	2	2	1	2	1	2	1	1	1	2	2	2	2	2	2	2	2	1	2	2	1	2	2	2	1	2	2	2
747	3	1	684	Japanese	Japan	EAST_ASIA	2	2	1	1	1	1	1	1	1	2	2	1	1	1	2	2	2	1	2	1	2	1	1	1	1	2	2	2	2	2	2	1	2	2	2	1	2	2	1	1	1	1	2
747	3	1	684	Japanese	Japan	EAST_ASIA	2	2	1	2	1	2	2	1	1	2	2	1	1	1	2	2	2	1	2	1	2	2	1	1	1	2	2	2	2	2	2	2	2	2	2	2	2	2	2	1	1	1	2
748	3	1	684	Japanese	Japan	EAST_ASIA	2	1	1	1	1	1	1	1	1	2	1	1	1	1	2	2	2	1	2	1	2	1	1	1	1	1	2	2	2	2	1	2	1	2	2	1	2	1	1	1	1	1	2
748	3	1	684	Japanese	Japan	EAST_ASIA	2	2	2	1	1	1	2	2	1	2	2	2	2	2	2	2	2	2	2	1	2	2	2	1	2	1	2	2	2	2	2	2	2	2	2	1	2	2	1	1	2	1	2
749	3	1	684	Japanese	Japan	EAST_ASIA	2	2	1	1	1	1	2	1	1	2	2	1	1	1	2	1	1	1	2	1	1	1	1	1	2	1	2	2	2	2	2	2	1	2	2	1	2	1	1	1	1	1	2
749	3	1	684	Japanese	Japan	EAST_ASIA	2	2	2	2	1	2	2	2	1	2	2	2	1	1	2	2	2	1	2	1	2	1	2	1	2	1	2	2	2	2	2	2	2	2	2	2	2	2	2	1	1	2	2
750	3	1	684	Japanese	Japan	EAST_ASIA	1	2	1	1	1	1	1	1	1	2	2	2	1	1	2	2	1	1	2	1	1	1	1	1	1	1	2	2	2	2	2	2	2	1	1	1	2	1	1	1	1	1	1
750	3	1	684	Japanese	Japan	EAST_ASIA	2	2	1	1	1	2	2	1	1	2	2	2	1	1	2	2	2	2	2	1	2	2	1	1	1	2	2	2	2	2	2	2	2	2	2	1	2	2	1	1	2	1	2
751	3	1	684	Japanese	Japan	EAST_ASIA	1	1	1	1	1	1	1	1	1	2	2	1	1	1	2	1	1	1	2	1	1	1	1	1	1	2	2	2	2	2	2	2	2	1	1	1	2	2	2	1	1	1	2
751	3	1	684	Japanese	Japan	EAST_ASIA	1	2	2	1	1	2	2	2	1	2	2	2	1	2	2	2	2	1	2	1	2	1	1	2	2	2	2	2	2	2	2	2	2	1	2	2	2	2	2	2	2	1	2
752	3	1	684	Japanese	Japan	EAST_ASIA	2	1	2	1	1	1	1	1	1	2	2	2	1	1	2	2	2	1	2	1	1	1	1	1	1	1	2	2	2	2	2	2	2	2	2	1	2	1	1	1	2	1	2
752	3	1	684	Japanese	Japan	EAST_ASIA	2	2	2	1	1	2	2	1	1	2	2	2	2	2	2	2	2	1	2	1	1	2	2	1	1	2	2	2	2	2	2	2	2	2	2	2	2	2	2	1	2	1	2
753	3	1	684	Japanese	Japan	EAST_ASIA	2	1	1	1	1	1	1	1	1	2	1	1	1	1	2	2	2	1	2	1	1	1	2	1	1	1	2	2	1	1	2	1	1	2	1	1	2	1	1	1	2	1	2
753	3	1	684	Japanese	Japan	EAST_ASIA	2	1	2	1	1	2	2	1	1	2	2	2	2	1	2	2	2	1	2	1	2	1	2	1	2	2	2	2	2	2	2	2	2	2	2	2	2	2	2	1	2	1	2
754	3	1	684	Japanese	Japan	EAST_ASIA	2	1	1	1	1	1	1	1	1	2	2	1	1	1	2	1	1	1	2	1	1	1	1	1	1	1	2	2	2	2	2	1	1	2	2	1	2	1	1	1	2	1	2
754	3	1	684	Japanese	Japan	EAST_ASIA	2	2	2	1	1	1	2	1	1	2	2	2	1	1	2	2	2	1	2	1	1	1	2	1	1	1	2	2	2	2	2	2	2	2	2	2	2	2	2	1	2	2	2
755	3	1	684	Japanese	Japan	EAST_ASIA	2	1	1	1	1	1	1	1	1	2	2	1	1	1	2	2	2	1	2	1	1	1	1	1	1	1	2	2	2	1	1	2	2	2	1	1	2	2	1	1	1	2	2
755	3	1	684	Japanese	Japan	EAST_ASIA	2	1	2	1	1	2	1	1	1	2	2	2	1	1	2	2	2	1	2	1	2	2	1	2	1	1	2	2	2	2	2	2	2	2	2	2	2	2	1	1	2	2	2
756	3	1	684	Japanese	Japan	EAST_ASIA	2	1	1	1	1	2	2	1	1	2	2	2	1	1	2	1	2	1	2	1	1	2	2	1	1	1	2	2	2	2	2	2	2	2	2	1	2	2	1	1	1	1	2
756	3	1	684	Japanese	Japan	EAST_ASIA	2	2	2	1	1	2	2	1	1	2	2	2	1	1	2	2	2	1	2	1	1	2	2	2	1	1	2	2	2	2	2	2	2	2	2	2	2	2	1	2	2	2	2
757	3	1	684	Japanese	Japan	EAST_ASIA	2	2	2	1	1	1	1	1	1	2	2	1	1	1	2	2	2	1	2	1	1	1	1	1	1	2	2	2	2	2	1	2	2	2	2	1	2	1	1	1	2	1	2
757	3	1	684	Japanese	Japan	EAST_ASIA	2	2	2	1	1	1	1	1	1	2	2	1	1	1	2	2	2	1	2	1	2	1	2	1	1	2	2	2	2	2	2	2	2	2	2	2	2	2	2	1	2	1	2
758	3	1	684	Japanese	Japan	EAST_ASIA	2	1	1	1	1	1	2	1	1	2	1	2	1	1	2	1	2	1	2	1	1	1	1	1	1	1	2	2	2	1	2	2	2	2	2	1	2	2	1	1	2	1	2
758	3	1	684	Japanese	Japan	EAST_ASIA	2	2	2	1	1	1	2	1	1	2	2	2	1	1	2	2	2	1	2	1	2	2	1	1	1	2	2	2	2	2	2	2	2	2	2	1	2	2	2	1	2	2	2
759	3	1	684	Japanese	Japan	EAST_ASIA	2	2	1	1	1	1	1	1	1	2	1	1	1	1	2	1	2	1	2	1	2	1	1	1	1	1	2	2	2	2	2	2	1	2	2	1	2	2	1	1	2	1	1
759	3	1	684	Japanese	Japan	EAST_ASIA	2	2	2	1	1	1	2	2	1	2	2	2	2	2	2	2	2	1	2	1	2	1	1	1	2	2	2	2	2	2	2	2	1	2	2	1	2	2	2	1	2	1	2
760	3	1	684	Japanese	Japan	EAST_ASIA	2	1	1	1	1	1	2	1	1	2	1	2	1	1	2	2	2	1	2	1	1	1	1	1	1	1	2	2	2	1	2	2	2	2	2	1	2	2	1	1	2	1	2
760	3	1	684	Japanese	Japan	EAST_ASIA	2	2	2	1	1	2	2	2	1	2	2	2	1	1	2	2	2	2	2	1	2	2	2	2	1	2	2	2	2	2	2	2	2	2	2	1	2	2	1	2	2	2	2
761	3	1	684	Japanese	Japan	EAST_ASIA	2	1	1	1	1	2	2	1	1	2	2	2	1	1	2	2	2	1	2	1	1	1	1	1	1	1	2	2	2	1	2	2	1	2	2	1	2	1	2	1	1	1	2
761	3	1	684	Japanese	Japan	EAST_ASIA	2	1	1	1	1	2	2	1	1	2	2	2	1	1	2	2	2	1	2	1	1	1	2	1	1	1	2	2	2	2	2	2	2	2	2	1	2	2	2	1	2	2	2
762	3	1	684	Japanese	Japan	EAST_ASIA	1	1	1	1	1	1	1	1	1	2	1	1	1	1	2	2	2	1	2	1	1	1	1	1	1	1	2	2	2	2	2	2	2	2	2	1	2	1	1	1	2	1	2
762	3	1	684	Japanese	Japan	EAST_ASIA	2	2	2	1	1	2	2	2	1	2	2	2	1	1	2	2	2	1	2	1	2	1	1	1	1	2	2	2	2	2	2	2	2	2	2	1	2	2	1	1	2	1	2
763	3	1	684	Japanese	Japan	EAST_ASIA	2	1	1	1	1	2	1	2	1	2	2	2	2	1	2	1	2	1	2	1	1	1	1	1	1	1	2	2	2	2	1	2	1	2	2	2	2	1	1	1	1	2	2
763	3	1	684	Japanese	Japan	EAST_ASIA	2	2	2	1	1	2	1	2	1	2	2	2	2	1	2	2	2	1	2	1	2	1	2	1	1	2	2	2	2	2	2	2	2	2	2	2	2	2	2	1	2	2	2
764	3	1	684	Japanese	Japan	EAST_ASIA	2	1	1	1	1	1	1	1	1	2	2	1	1	1	2	1	1	1	2	1	2	1	1	1	1	1	2	2	2	2	2	2	2	1	2	1	2	2	1	1	1	1	1
764	3	1	684	Japanese	Japan	EAST_ASIA	2	1	1	1	1	2	2	2	1	2	2	2	1	2	2	2	2	1	2	1	2	2	1	1	1	1	2	2	2	2	2	2	2	2	2	1	2	2	2	1	2	2	2
765	3	1	684	Japanese	Japan	EAST_ASIA	2	1	1	1	1	1	2	1	1	2	2	1	1	1	2	2	2	1	2	1	2	1	1	1	1	1	2	2	2	2	2	1	2	2	2	1	2	2	1	1	2	1	1
765	3	1	684	Japanese	Japan	EAST_ASIA	2	1	2	1	1	1	2	1	1	2	2	1	2	1	2	2	2	2	2	1	2	2	1	1	1	1	2	2	2	2	2	2	2	2	2	2	2	2	1	1	2	1	2
766	3	1	684	Japanese	Japan	EAST_ASIA	2	1	1	1	1	2	1	1	1	2	2	2	1	1	2	1	2	1	2	1	1	1	1	1	1	1	2	2	2	2	2	2	1	2	2	1	2	2	1	1	2	1	2
766	3	1	684	Japanese	Japan	EAST_ASIA	2	2	2	1	1	2	2	1	1	2	2	2	1	1	2	2	2	2	2	1	2	1	2	2	1	2	2	2	2	2	2	2	2	2	2	2	2	2	1	2	2	1	2
767	3	1	684	Japanese	Japan	EAST_ASIA	2	1	1	1	1	1	1	1	1	2	2	1	1	1	2	2	2	1	2	1	1	2	1	1	1	1	2	2	2	1	2	2	2	2	1	1	2	1	1	1	1	1	2
767	3	1	684	Japanese	Japan	EAST_ASIA	2	1	1	2	1	1	2	2	1	2	2	1	1	1	2	2	2	1	2	1	2	2	2	1	1	1	2	2	2	1	2	2	2	2	2	2	2	1	1	1	2	2	2
768	3	1	684	Japanese	Japan	EAST_ASIA	2	1	1	1	1	2	1	1	1	2	2	2	1	1	2	2	2	1	2	1	1	1	1	1	1	1	2	2	1	1	2	2	1	2	2	1	2	1	1	1	1	1	2
768	3	1	684	Japanese	Japan	EAST_ASIA	2	2	2	1	1	2	1	1	1	2	2	2	2	1	2	2	2	2	2	1	2	1	1	1	1	2	2	2	2	2	2	2	2	2	2	1	2	2	1	1	2	1	2
769	3	1	684	Japanese	Japan	EAST_ASIA	1	2	1	1	1	1	1	1	1	2	2	1	1	1	2	1	2	1	2	1	2	2	1	1	1	1	2	2	2	1	2	2	1	2	2	1	2	2	1	1	1	1	2
769	3	1	684	Japanese	Japan	EAST_ASIA	2	2	2	1	1	2	2	2	1	2	2	2	2	1	2	2	2	1	2	1	2	2	1	1	1	1	2	2	2	2	2	2	2	2	2	2	2	2	2	1	2	2	2
771	3	1	684	Japanese	Japan	EAST_ASIA	2	2	1	1	1	1	1	1	1	2	2	2	1	1	2	1	2	1	2	1	2	1	1	1	1	1	2	2	2	2	2	2	2	2	1	2	2	2	1	1	1	1	2
771	3	1	684	Japanese	Japan	EAST_ASIA	2	2	2	1	1	2	1	1	1	2	2	2	2	1	2	2	2	1	2	1	2	1	2	2	1	2	2	2	2	2	2	2	2	2	2	2	2	2	1	1	2	2	2
772	3	1	684	Japanese	Japan	EAST_ASIA	1	2	1	1	1	1	1	1	1	2	2	1	1	1	2	2	2	1	2	1	2	1	2	1	1	1	2	2	2	1	2	2	1	1	2	1	2	2	1	1	2	1	2
772	3	1	684	Japanese	Japan	EAST_ASIA	2	2	2	1	1	1	2	2	1	2	2	1	1	2	2	2	2	1	2	1	2	1	2	1	1	2	2	2	2	2	2	2	1	2	2	2	2	2	1	1	2	2	2
773	3	1	684	Japanese	Japan	EAST_ASIA	1	2	1	1	1	2	1	1	1	2	2	2	1	1	2	1	2	1	2	1	1	1	2	1	1	1	2	2	2	1	2	2	2	2	1	1	2	2	1	1	1	1	2
773	3	1	684	Japanese	Japan	EAST_ASIA	2	2	2	1	1	2	1	1	1	2	2	2	1	1	2	2	2	1	2	1	2	1	2	1	2	2	2	2	2	2	2	2	2	2	2	1	2	2	1	2	2	1	2
790	3	1	684	Japanese	Japan	EAST_ASIA	1	1	1	1	1	2	1	1	1	2	2	2	1	1	2	1	1	1	2	1	1	1	1	1	1	1	2	2	1	1	2	2	2	2	2	1	2	2	1	1	1	1	2
790	3	1	684	Japanese	Japan	EAST_ASIA	2	1	2	1	1	2	2	1	1	2	2	2	2	2	2	2	2	2	2	1	1	2	2	1	1	1	2	2	2	2	2	2	2	2	2	1	2	2	2	1	2	2	2
791	3	1	684	Japanese	Japan	EAST_ASIA	1	1	1	1	1	2	2	1	1	2	2	1	1	1	1	2	2	1	2	1	1	1	1	1	1	1	2	2	2	2	2	2	2	2	2	1	2	2	1	1	1	1	2
791	3	1	684	Japanese	Japan	EAST_ASIA	2	2	2	1	1	2	2	1	1	2	2	1	1	1	2	2	2	1	2	1	2	2	2	1	1	2	2	2	2	2	2	2	2	2	2	1	2	2	1	1	2	2	2
828	3	1	684	Japanese	Japan	EAST_ASIA	2	2	2	1	1	1	2	1	1	2	2	2	1	1	2	2	2	1	2	1	2	1	1	1	1	1	2	2	2	2	1	2	2	1	2	1	2	2	1	1	2	1	2
828	3	1	684	Japanese	Japan	EAST_ASIA	2	2	2	1	1	2	2	1	1	2	2	2	1	2	2	2	2	1	2	1	2	2	2	1	1	2	2	2	2	2	2	2	2	2	2	2	2	2	2	1	2	2	2
945	3	1	699	Yakut	Siberia	EAST_ASIA	1	1	1	1	1	1	1	2	1	2	1	2	1	1	2	2	1	1	2	1	1	1	1	1	1	2	1	2	2	2	2	1	1	2	1	1	2	1	2	1	1	1	1
945	3	1	699	Yakut	Siberia	EAST_ASIA	1	2	2	1	1	1	2	2	1	2	2	2	1	1	2	2	2	2	2	1	1	2	2	1	1	2	2	2	2	2	2	2	2	2	2	1	2	2	2	1	1	2	2
946	3	1	699	Yakut	Siberia	EAST_ASIA	1	1	2	1	1	1	1	1	1	2	2	2	1	1	2	1	2	1	2	1	1	2	1	1	1	2	2	2	2	1	2	2	1	2	1	1	2	2	1	1	1	1	2
946	3	1	699	Yakut	Siberia	EAST_ASIA	2	1	2	1	1	2	1	1	2	2	2	2	2	1	2	1	2	2	2	1	1	2	1	1	1	2	2	2	2	2	2	2	2	2	2	1	2	2	1	2	2	1	2
947	3	1	699	Yakut	Siberia	EAST_ASIA	1	1	1	1	1	1	1	1	1	2	2	2	1	1	2	2	2	1	2	1	2	2	1	1	1	2	2	2	2	1	2	2	2	2	2	2	2	1	1	1	2	1	1
947	3	1	699	Yakut	Siberia	EAST_ASIA	1	2	2	1	1	2	2	1	2	2	2	2	1	1	2	2	2	2	2	1	2	2	2	1	1	2	2	2	2	2	2	2	2	2	2	2	2	2	2	1	2	2	1
948	3	1	699	Yakut	Siberia	EAST_ASIA	1	1	2	1	1	1	1	1	1	2	1	1	2	1	1	2	1	1	1	1	1	2	1	1	1	2	2	1	2	1	2	1	1	1	2	1	2	2	1	1	1	1	2
948	3	1	699	Yakut	Siberia	EAST_ASIA	2	2	2	1	1	2	2	1	1	2	2	1	2	1	2	2	2	2	2	1	2	2	2	1	1	2	2	2	2	2	2	2	2	2	2	2	2	2	2	1	1	1	2
949	3	1	699	Yakut	Siberia	EAST_ASIA	1	1	2	1	1	1	1	1	1	2	2	2	1	1	2	1	2	1	1	1	1	1	1	1	1	2	2	2	2	1	2	2	1	1	2	1	2	1	1	1	1	1	2
949	3	1	699	Yakut	Siberia	EAST_ASIA	1	2	2	1	1	2	1	2	1	2	2	2	1	1	2	2	2	1	2	1	2	2	2	2	1	2	2	2	2	1	2	2	2	2	2	1	2	2	1	1	2	2	2
950	3	1	699	Yakut	Siberia	EAST_ASIA	2	1	2	1	1	1	2	1	1	2	1	2	1	1	2	1	2	1	2	1	1	1	1	1	1	1	2	1	1	1	2	2	1	1	2	1	2	1	2	1	2	1	1
950	3	1	699	Yakut	Siberia	EAST_ASIA	2	2	2	1	1	1	2	1	1	2	2	2	2	2	2	1	2	1	2	1	2	2	2	1	2	2	2	2	1	2	2	2	2	2	2	1	2	2	2	1	2	2	1
951	3	1	699	Yakut	Siberia	EAST_ASIA	2	1	1	1	1	1	1	1	1	2	1	1	1	1	2	2	2	1	2	1	1	2	1	1	1	1	2	1	2	2	2	1	2	2	1	1	2	1	2	1	1	1	2
951	3	1	699	Yakut	Siberia	EAST_ASIA	2	1	2	1	1	2	1	1	1	2	2	2	2	1	2	2	2	1	2	1	2	2	1	1	1	2	2	2	2	2	2	1	2	2	2	1	2	2	2	1	2	2	2
952	3	1	699	Yakut	Siberia	EAST_ASIA	1	1	2	1	1	1	2	1	1	2	2	1	1	1	2	2	2	1	2	1	1	2	1	1	1	2	2	2	1	2	2	1	1	1	1	1	2	1	1	1	2	1	2
952	3	1	699	Yakut	Siberia	EAST_ASIA	1	2	2	1	1	2	2	2	1	2	2	2	1	1	2	2	2	2	2	2	1	2	2	1	1	2	2	2	2	2	2	2	2	2	2	1	2	2	2	2	2	2	2
953	3	1	699	Yakut	Siberia	EAST_ASIA	2	1	1	1	1	1	1	1	1	2	2	1	1	1	2	1	2	2	2	1	1	1	1	1	1	1	2	2	2	1	1	1	1	1	1	1	2	2	1	1	1	1	1
953	3	1	699	Yakut	Siberia	EAST_ASIA	2	2	2	1	1	2	2	1	2	2	2	1	2	1	2	2	2	2	2	1	2	2	1	1	2	2	2	2	2	1	2	2	2	2	2	1	2	2	2	1	2	1	2
954	3	1	699	Yakut	Siberia	EAST_ASIA	2	2	1	1	1	1	1	1	1	2	2	1	2	1	2	1	2	1	2	1	1	2	1	1	1	2	2	2	2	1	2	1	2	1	2	1	2	2	1	1	1	1	2
954	3	1	699	Yakut	Siberia	EAST_ASIA	2	2	2	1	1	1	2	1	2	2	2	2	2	1	2	2	2	1	2	1	2	2	1	1	1	2	2	2	2	2	2	2	2	2	2	1	2	2	2	1	1	1	2
955	3	1	699	Yakut	Siberia	EAST_ASIA	1	2	1	1	1	2	1	1	1	2	2	2	2	1	2	1	2	1	2	1	2	1	1	1	1	2	2	2	1	1	2	2	1	1	2	1	2	1	1	1	1	1	2
955	3	1	699	Yakut	Siberia	EAST_ASIA	2	2	2	1	1	2	1	1	1	2	2	2	2	1	2	2	2	1	2	1	2	2	1	1	1	2	2	2	2	2	2	2	1	1	2	1	2	2	2	1	2	1	2
956	3	1	699	Yakut	Siberia	EAST_ASIA	2	1	2	1	1	1	2	1	1	2	2	1	2	1	2	2	2	2	2	1	1	2	2	1	1	1	2	2	2	2	2	2	1	2	2	1	2	1	1	1	2	1	1
956	3	1	699	Yakut	Siberia	EAST_ASIA	2	2	2	1	1	2	2	1	1	2	2	2	2	2	2	2	2	2	2	1	2	2	2	2	1	2	2	2	2	2	2	2	2	2	2	2	2	2	2	1	2	2	2
957	3	1	699	Yakut	Siberia	EAST_ASIA	1	1	1	1	1	1	1	1	1	2	1	1	1	1	2	1	2	1	2	1	1	1	1	1	1	1	2	2	1	1	2	1	1	1	2	1	2	2	1	1	1	1	2
957	3	1	699	Yakut	Siberia	EAST_ASIA	2	2	1	2	1	2	1	1	1	2	2	2	2	1	2	2	2	2	2	1	1	2	1	1	1	2	2	2	2	2	2	2	1	2	2	2	2	2	1	1	1	2	2
958	3	1	699	Yakut	Siberia	EAST_ASIA	1	1	1	1	1	1	1	1	1	2	2	1	1	1	2	2	2	1	2	1	1	2	1	1	1	2	2	2	2	2	2	2	1	2	1	1	2	1	1	1	1	1	2
958	3	1	699	Yakut	Siberia	EAST_ASIA	2	2	2	1	1	2	1	1	2	2	2	2	2	2	2	2	2	1	2	1	1	2	1	2	1	2	2	2	2	2	2	2	1	2	2	1	2	2	2	1	1	2	2
959	3	1	699	Yakut	Siberia	EAST_ASIA	1	1	1	1	1	2	2	1	1	2	1	2	1	1	2	2	2	1	1	1	1	1	1	1	1	2	2	1	2	2	2	2	2	2	2	1	2	2	1	1	2	1	2
959	3	1	699	Yakut	Siberia	EAST_ASIA	2	1	2	1	1	2	2	1	1	2	2	2	2	1	2	2	2	2	2	1	1	2	2	1	1	2	2	1	2	2	2	2	2	2	2	1	2	2	2	1	2	1	2
960	3	1	699	Yakut	Siberia	EAST_ASIA	1	1	2	1	1	1	2	1	1	2	2	1	1	1	2	1	2	1	2	1	2	1	1	1	1	2	2	2	1	1	2	2	1	2	2	1	2	2	1	1	1	1	2
960	3	1	699	Yakut	Siberia	EAST_ASIA	2	2	2	1	1	1	2	1	2	2	2	1	1	1	2	1	2	1	2	1	2	2	1	2	1	2	2	2	2	2	2	2	2	2	2	2	2	2	2	1	1	2	2
961	3	1	699	Yakut	Siberia	EAST_ASIA	1	1	2	1	1	1	1	1	1	2	2	1	1	1	2	2	2	1	2	1	1	1	1	1	1	2	1	2	2	2	2	1	2	1	2	1	2	1	1	1	1	1	2
961	3	1	699	Yakut	Siberia	EAST_ASIA	2	2	2	1	1	2	1	1	1	2	2	2	1	1	2	2	2	2	2	1	2	2	2	1	1	2	2	2	2	2	2	2	2	1	2	1	2	2	2	1	2	1	2
962	3	1	699	Yakut	Siberia	EAST_ASIA	2	1	1	1	1	1	2	1	1	2	2	2	1	1	2	2	1	1	2	1	1	2	1	1	1	2	2	2	2	1	2	1	1	2	2	1	2	1	1	1	2	1	1
962	3	1	699	Yakut	Siberia	EAST_ASIA	2	2	2	1	1	2	2	2	1	2	2	2	2	1	2	2	2	2	2	1	2	2	1	1	1	2	2	2	2	2	2	2	2	2	2	1	2	2	2	1	2	1	1
963	3	1	699	Yakut	Siberia	EAST_ASIA	1	1	2	1	1	1	1	1	1	2	1	1	1	1	2	2	2	1	2	1	1	1	1	1	1	2	2	2	2	1	2	1	1	1	2	1	2	1	1	1	2	1	2
963	3	1	699	Yakut	Siberia	EAST_ASIA	2	2	2	1	1	1	2	1	1	2	2	2	1	1	2	2	2	1	2	1	1	2	1	1	1	2	2	2	2	2	2	2	2	2	2	1	2	2	2	2	2	2	2
964	3	1	699	Yakut	Siberia	EAST_ASIA	2	1	2	1	1	1	1	1	1	2	1	2	1	1	2	2	2	1	2	1	1	1	1	1	1	2	2	2	2	2	2	1	2	2	1	1	2	2	1	1	2	2	1
964	3	1	699	Yakut	Siberia	EAST_ASIA	2	2	2	1	1	2	2	1	1	2	2	2	2	1	2	2	2	1	2	1	1	2	1	2	1	2	2	2	2	2	2	1	2	2	2	2	2	2	1	1	2	2	2
965	3	1	699	Yakut	Siberia	EAST_ASIA	2	2	2	1	1	1	1	1	1	2	2	1	1	1	2	2	2	1	2	1	1	2	1	1	1	2	2	2	2	2	2	1	1	1	2	1	2	1	2	1	2	2	1
965	3	1	699	Yakut	Siberia	EAST_ASIA	2	2	2	1	1	2	2	1	1	2	2	2	2	1	2	2	2	2	2	1	2	2	1	1	1	2	2	2	2	2	2	2	2	2	2	2	2	2	2	1	2	2	2
966	3	1	699	Yakut	Siberia	EAST_ASIA	2	2	2	1	1	1	1	1	1	2	1	2	1	1	2	1	1	1	2	1	2	2	1	1	1	1	2	2	1	2	2	2	1	1	2	1	2	1	1	1	1	1	2
966	3	1	699	Yakut	Siberia	EAST_ASIA	2	2	2	1	1	2	2	1	1	2	2	2	2	1	2	2	2	2	2	1	2	2	1	2	1	2	2	2	2	2	2	2	2	2	2	1	2	1	2	1	1	1	2
967	3	1	699	Yakut	Siberia	EAST_ASIA	2	2	2	1	1	1	1	1	1	2	1	1	1	1	2	1	2	1	2	1	1	2	1	1	1	2	2	2	2	1	2	2	2	2	2	1	2	1	1	1	1	1	1
967	3	1	699	Yakut	Siberia	EAST_ASIA	2	2	2	1	1	2	2	1	1	2	1	2	2	1	2	2	2	1	2	1	2	2	1	1	1	2	2	2	2	2	2	2	2	2	2	1	2	2	2	1	1	1	2
968	3	1	699	Yakut	Siberia	EAST_ASIA	1	1	2	1	1	2	1	1	2	2	1	1	1	1	2	1	2	1	1	1	2	2	1	1	1	1	2	1	2	1	2	2	2	1	2	1	2	1	2	1	1	1	2
968	3	1	699	Yakut	Siberia	EAST_ASIA	2	2	2	1	1	2	1	1	2	2	2	2	1	1	2	1	2	2	2	1	2	2	1	1	1	1	2	2	2	2	2	2	2	2	2	2	2	2	2	1	2	2	2
969	3	1	699	Yakut	Siberia	EAST_ASIA	1	1	1	1	1	2	1	1	1	2	2	1	2	1	2	1	1	1	1	1	1	1	1	1	1	2	1	1	2	2	2	2	2	2	2	1	2	1	1	1	1	2	1
969	3	1	699	Yakut	Siberia	EAST_ASIA	2	2	2	1	1	2	2	1	2	2	2	1	2	1	2	2	2	1	2	1	1	1	1	1	1	2	2	2	2	2	2	2	2	2	2	2	2	2	2	2	2	2	2
702	4	1	81	Colombian	Colombia	AMERICA	2	1	2	1	1	1	2	1	1	2	2	2	1	1	2	2	2	1	1	1	1	1	1	1	1	1	2	1	2	1	2	1	1	1	1	2	2	1	2	1	1	1	2
702	4	1	81	Colombian	Colombia	AMERICA	2	2	2	1	1	2	2	2	1	2	2	2	2	2	2	2	2	2	2	1	1	1	1	1	1	2	2	1	2	1	2	1	2	1	2	2	2	2	2	1	2	1	2
703	4	1	81	Colombian	Colombia	AMERICA	1	1	2	1	1	1	2	1	1	2	2	2	2	1	1	1	2	1	1	1	1	1	2	1	1	1	2	1	1	1	2	1	1	1	1	2	2	1	1	1	1	1	2
703	4	1	81	Colombian	Colombia	AMERICA	2	1	2	1	1	2	2	1	1	2	2	2	2	2	2	2	2	2	1	1	1	1	2	2	2	2	2	1	2	2	2	2	2	1	2	2	2	2	1	2	1	1	2
704	4	1	81	Colombian	Colombia	AMERICA	2	1	2	1	1	1	2	1	1	2	2	1	2	1	2	2	2	2	1	1	1	1	2	1	1	2	1	1	2	1	2	1	1	2	2	2	2	1	1	2	1	1	2
704	4	1	81	Colombian	Colombia	AMERICA	2	2	2	1	1	2	2	1	1	2	2	2	2	1	2	2	2	2	2	1	1	1	2	1	1	2	2	1	2	1	2	1	1	2	2	2	2	2	2	2	1	1	2
706	4	1	81	Colombian	Colombia	AMERICA	2	1	2	1	1	1	2	1	1	2	2	2	1	1	2	1	2	2	2	1	1	1	2	1	1	2	1	1	2	1	2	1	1	1	1	1	2	2	1	1	1	1	2
706	4	1	81	Colombian	Colombia	AMERICA	2	2	2	1	1	2	2	2	1	2	2	2	2	2	2	2	2	2	2	1	1	1	2	1	1	2	2	2	2	1	2	2	2	2	2	2	2	2	2	2	2	2	2
708	4	1	81	Colombian	Colombia	AMERICA	2	1	2	1	1	2	1	1	1	2	1	1	1	1	2	2	2	2	1	1	1	1	2	1	1	2	2	1	2	1	2	1	1	1	1	2	2	1	1	1	1	1	2
708	4	1	81	Colombian	Colombia	AMERICA	2	2	2	1	1	2	2	1	1	2	2	2	2	1	2	2	2	2	2	1	1	1	2	1	1	2	2	1	2	1	2	1	2	2	1	2	2	2	2	2	1	1	2
710	4	1	81	Colombian	Colombia	AMERICA	2	1	2	1	1	1	2	1	1	2	1	2	2	1	2	1	2	2	1	1	1	1	2	1	1	2	1	1	2	1	2	1	2	1	1	2	2	1	1	1	1	1	2
710	4	1	81	Colombian	Colombia	AMERICA	2	1	2	1	1	2	2	1	1	2	2	2	2	1	2	2	2	2	1	1	1	2	2	1	1	2	2	1	2	2	2	1	2	1	1	2	2	2	2	2	2	1	2
970	4	1	81	Colombian	Colombia	AMERICA	2	1	1	1	1	1	2	1	1	2	2	2	1	1	2	1	2	2	1	1	1	1	1	1	1	1	2	1	2	1	2	1	2	1	2	2	2	1	2	1	1	1	2
970	4	1	81	Colombian	Colombia	AMERICA	2	1	2	1	1	2	2	2	1	2	2	2	2	1	2	2	2	2	1	1	2	1	1	1	1	2	2	2	2	1	2	1	2	2	2	2	2	1	2	2	1	1	2
995	4	1	82	Karitiana	Brazil	AMERICA	2	1	2	1	1	2	2	1	1	2	2	2	1	1	2	2	2	1	2	1	1	1	2	1	1	1	2	1	2	1	2	1	2	1	1	1	2	1	2	1	1	1	2
995	4	1	82	Karitiana	Brazil	AMERICA	2	1	2	1	1	2	2	1	1	2	2	2	2	1	2	2	2	1	2	1	1	1	2	1	1	2	2	1	2	1	2	2	2	1	2	2	2	2	2	1	2	1	2
998	4	1	82	Karitiana	Brazil	AMERICA	2	1	2	1	1	2	1	1	1	2	2	2	2	1	2	2	1	1	2	1	1	1	2	1	1	2	2	1	2	1	2	1	2	1	1	2	2	1	2	1	1	1	2
998	4	1	82	Karitiana	Brazil	AMERICA	2	1	2	1	1	2	2	1	1	2	2	2	2	1	2	2	2	2	2	1	1	2	2	1	2	2	2	1	2	1	2	2	2	1	2	2	2	2	2	1	1	1	2
999	4	1	82	Karitiana	Brazil	AMERICA	2	1	2	1	1	2	1	1	1	2	2	2	1	1	2	2	2	1	2	1	1	1	2	1	1	2	2	1	2	1	2	1	1	1	1	1	2	1	2	1	1	1	2
999	4	1	82	Karitiana	Brazil	AMERICA	2	1	2	1	1	2	2	1	1	2	2	2	2	1	2	2	2	1	2	1	1	2	2	1	1	2	2	1	2	1	2	2	1	1	2	2	2	2	2	1	1	1	2
1001	4	1	82	Karitiana	Brazil	AMERICA	2	1	2	1	1	2	2	1	1	2	2	2	1	1	2	2	2	1	1	1	1	1	2	1	1	1	2	1	2	1	2	2	1	1	2	1	2	1	2	1	1	1	2
1001	4	1	82	Karitiana	Brazil	AMERICA	2	1	2	1	1	2	2	1	1	2	2	2	2	1	2	2	2	2	2	1	1	1	2	1	1	1	2	2	2	1	2	2	1	1	2	1	2	2	2	2	2	1	2
1003	4	1	82	Karitiana	Brazil	AMERICA	2	1	2	1	1	2	1	1	1	2	2	2	1	1	2	2	2	1	1	1	1	1	2	1	1	1	1	1	2	1	2	1	1	1	2	1	2	2	2	1	1	1	2
1003	4	1	82	Karitiana	Brazil	AMERICA	2	1	2	1	1	2	2	1	1	2	2	2	1	1	2	2	2	1	2	1	1	1	2	1	1	1	2	2	2	1	2	2	1	1	2	2	2	2	2	1	1	1	2
1006	4	1	82	Karitiana	Brazil	AMERICA	2	1	2	1	1	2	2	1	1	2	2	2	1	1	2	2	2	1	1	1	1	1	1	1	1	2	2	1	2	1	2	1	2	1	2	1	2	2	2	1	1	1	2
1006	4	1	82	Karitiana	Brazil	AMERICA	2	1	2	1	1	2	2	1	1	2	2	2	2	1	2	2	2	1	1	1	1	2	2	1	1	2	2	1	2	2	2	2	2	1	2	2	2	2	2	1	2	1	2
1009	4	1	82	Karitiana	Brazil	AMERICA	2	1	2	1	1	2	1	1	1	2	2	2	2	1	2	2	2	2	1	1	1	1	2	1	1	1	2	1	2	1	2	1	1	2	2	1	2	1	2	1	1	1	2
1009	4	1	82	Karitiana	Brazil	AMERICA	2	2	2	1	1	2	2	1	1	2	2	2	2	1	2	2	2	2	2	1	1	1	2	1	1	2	2	1	2	1	2	1	2	2	2	1	2	2	2	1	1	2	2
1010	4	1	82	Karitiana	Brazil	AMERICA	2	1	2	1	1	2	2	1	1	2	2	2	1	1	2	2	2	1	2	1	1	1	1	1	1	2	2	1	2	1	2	1	1	1	2	2	2	1	2	1	1	1	2
1010	4	1	82	Karitiana	Brazil	AMERICA	2	1	2	1	1	2	2	1	1	2	2	2	2	1	2	2	2	2	2	1	1	2	2	1	2	2	2	1	2	1	2	2	2	1	2	2	2	2	2	1	1	1	2
1012	4	1	82	Karitiana	Brazil	AMERICA	2	1	2	1	1	2	1	1	1	2	2	2	2	1	2	2	2	1	1	1	1	1	2	1	1	2	2	1	2	1	2	2	1	1	1	1	2	1	2	1	1	1	2
1012	4	1	82	Karitiana	Brazil	AMERICA	2	1	2	1	1	2	2	1	1	2	2	2	2	1	2	2	2	1	1	1	1	2	2	1	1	2	2	1	2	1	2	2	2	2	2	1	2	2	2	1	2	1	2
1013	4	1	82	Karitiana	Brazil	AMERICA	2	1	2	1	1	2	2	1	1	2	2	2	1	1	2	2	2	2	2	1	1	1	2	1	1	2	1	1	2	1	2	2	2	1	1	2	2	1	2	1	1	1	2
1013	4	1	82	Karitiana	Brazil	AMERICA	2	1	2	1	1	2	2	1	1	2	2	2	2	1	2	2	2	2	2	1	1	1	2	1	1	2	2	2	2	2	2	2	2	1	2	2	2	1	2	1	1	1	2
1014	4	1	82	Karitiana	Brazil	AMERICA	2	1	2	1	1	2	1	1	1	2	2	2	2	1	2	2	2	1	1	1	1	1	2	1	1	1	2	1	2	1	2	2	1	1	2	1	2	1	1	1	2	1	2
1014	4	1	82	Karitiana	Brazil	AMERICA	2	1	2	1	1	2	2	1	1	2	2	2	2	1	2	2	2	2	1	1	1	1	2	1	1	2	2	1	2	1	2	2	2	1	2	2	2	2	2	1	2	1	2
1015	4	1	82	Karitiana	Brazil	AMERICA	2	1	2	1	1	2	2	1	1	2	2	2	1	1	2	2	2	2	1	1	1	1	2	1	1	1	2	1	2	1	2	2	2	1	1	1	2	1	2	1	1	1	2
1015	4	1	82	Karitiana	Brazil	AMERICA	2	1	2	1	1	2	2	1	1	2	2	2	2	1	2	2	2	2	2	1	1	2	2	1	1	2	2	2	2	1	2	2	2	1	1	1	2	1	2	1	1	1	2
1018	4	1	82	Karitiana	Brazil	AMERICA	2	1	2	1	1	2	2	1	1	2	2	2	1	1	2	2	2	1	1	1	1	1	2	1	1	2	2	1	2	1	2	1	1	1	2	1	2	1	1	1	1	1	2
1018	4	1	82	Karitiana	Brazil	AMERICA	2	1	2	1	1	2	2	1	1	2	2	2	1	1	2	2	2	1	1	1	1	1	2	1	1	2	2	1	2	1	2	1	1	2	2	2	2	2	2	2	1	1	2
1019	4	1	82	Karitiana	Brazil	AMERICA	2	1	2	1	1	2	2	1	1	2	2	2	2	1	2	2	2	1	1	1	1	1	2	1	1	2	2	1	2	1	2	2	2	1	1	2	2	1	2	1	1	1	2
1019	4	1	82	Karitiana	Brazil	AMERICA	2	1	2	1	1	2	2	1	1	2	2	2	2	1	2	2	2	2	2	1	1	1	2	1	1	2	2	1	2	1	2	2	2	1	2	2	2	2	2	1	1	1	2
832	4	1	83	Surui	Brazil	AMERICA	1	1	2	1	1	2	1	1	1	2	2	2	1	1	2	2	2	1	1	1	1	1	2	1	1	2	2	1	2	1	2	1	1	1	2	2	2	2	1	1	1	1	2
832	4	1	83	Surui	Brazil	AMERICA	2	1	2	1	1	2	2	1	1	2	2	2	2	1	2	2	2	2	2	1	1	2	2	1	2	2	2	2	2	1	2	1	1	2	2	2	2	2	2	2	1	1	2
837	4	1	83	Surui	Brazil	AMERICA	2	1	2	1	1	2	2	1	1	2	2	2	2	1	2	2	2	1	1	1	1	1	2	1	1	2	2	2	2	1	2	1	1	1	2	2	2	1	1	1	1	1	2
837	4	1	83	Surui	Brazil	AMERICA	2	1	2	1	1	2	2	1	1	2	2	2	2	1	2	2	2	2	1	1	1	2	2	1	2	2	2	2	2	1	2	1	2	1	2	2	2	2	2	2	1	1	2
838	4	1	83	Surui	Brazil	AMERICA	2	1	2	1	1	2	1	1	1	2	2	1	2	1	2	2	2	1	1	1	1	1	2	1	1	2	2	1	2	1	2	2	1	1	2	2	2	1	2	1	1	1	2
838	4	1	83	Surui	Brazil	AMERICA	2	1	2	1	1	2	2	2	1	2	2	2	2	1	2	2	2	1	1	1	1	2	2	1	1	2	2	1	2	1	2	2	2	2	2	2	2	2	2	1	1	2	2
843	4	1	83	Surui	Brazil	AMERICA	2	1	2	1	1	2	2	1	1	2	2	1	2	1	2	2	2	1	2	1	1	1	1	1	1	2	2	1	2	1	2	1	1	1	2	1	2	1	1	2	1	1	2
843	4	1	83	Surui	Brazil	AMERICA	2	1	2	1	1	2	2	1	1	2	2	2	2	1	2	2	2	2	2	1	2	2	2	1	1	2	2	2	2	1	2	1	2	1	2	2	2	1	1	2	1	1	2
845	4	1	83	Surui	Brazil	AMERICA	2	1	2	1	1	1	2	2	1	2	2	1	2	1	2	1	2	2	1	1	1	1	2	1	1	2	2	1	2	1	2	1	1	1	2	2	2	1	2	1	1	1	2
845	4	1	83	Surui	Brazil	AMERICA	2	1	2	1	1	1	2	2	1	2	2	1	2	1	2	2	2	2	2	1	2	2	2	1	1	2	2	1	2	1	2	1	2	1	2	2	2	1	2	1	1	1	2
846	4	1	83	Surui	Brazil	AMERICA	2	1	2	1	1	2	1	1	1	2	1	2	2	1	2	2	2	2	1	1	1	1	1	1	1	2	2	1	2	1	2	1	2	1	2	2	2	1	2	1	1	1	2
846	4	1	83	Surui	Brazil	AMERICA	2	1	2	1	1	2	2	2	1	2	2	2	2	1	2	2	2	2	2	1	1	2	2	1	1	2	2	2	2	2	2	2	2	1	2	2	2	2	2	2	1	2	2
849	4	1	83	Surui	Brazil	AMERICA	2	1	2	1	1	1	1	1	1	2	2	1	2	1	2	2	2	1	1	1	1	1	2	1	1	2	2	2	2	1	2	1	1	1	2	2	2	1	2	1	1	1	2
849	4	1	83	Surui	Brazil	AMERICA	2	1	2	1	1	2	2	1	1	2	2	2	2	1	2	2	2	2	2	1	1	2	2	1	1	2	2	2	2	1	2	2	2	2	2	2	2	1	2	2	1	1	2
852	4	1	83	Surui	Brazil	AMERICA	2	1	2	1	1	1	2	1	1	2	1	2	2	1	2	2	2	1	2	1	1	1	2	1	1	2	2	1	2	1	2	1	1	1	2	2	2	1	2	1	1	1	2
852	4	1	83	Surui	Brazil	AMERICA	2	1	2	1	1	2	2	2	1	2	2	2	2	1	2	2	2	2	2	1	1	1	2	1	1	2	2	2	2	2	2	1	2	2	2	2	2	2	2	1	1	1	2
854	4	1	86	Maya	Mexico	AMERICA	2	2	2	1	1	2	2	1	1	2	1	1	1	1	2	2	2	1	1	1	1	2	1	1	1	1	2	1	2	1	2	1	1	1	1	1	2	1	1	1	1	1	1
854	4	1	86	Maya	Mexico	AMERICA	2	2	2	1	1	2	2	1	1	2	2	2	2	1	2	2	2	1	2	1	2	2	2	1	1	2	2	1	2	2	2	2	2	1	2	1	2	2	2	1	1	1	2
855	4	1	86	Maya	Mexico	AMERICA	2	1	2	1	1	1	2	1	1	2	2	2	2	1	1	1	2	1	1	1	2	1	2	1	1	2	1	1	2	1	1	1	1	1	2	1	2	1	1	1	1	1	2
855	4	1	86	Maya	Mexico	AMERICA	2	1	2	1	1	2	2	1	1	2	2	2	2	1	2	2	2	1	2	1	2	1	2	1	2	2	2	1	2	1	2	1	2	2	2	2	2	2	1	1	2	2	2
856	4	1	86	Maya	Mexico	AMERICA	2	1	2	1	1	2	1	1	1	2	2	2	1	2	1	1	2	1	1	1	1	1	2	1	1	2	2	1	2	1	2	1	1	1	2	1	2	2	2	2	1	1	2
856	4	1	86	Maya	Mexico	AMERICA	2	1	2	1	1	2	2	1	1	2	2	2	2	2	2	2	2	1	1	1	1	2	2	1	1	2	2	1	2	1	2	1	2	1	2	1	2	2	2	2	2	1	2
857	4	1	86	Maya	Mexico	AMERICA	2	1	2	1	1	2	1	1	1	2	2	2	1	1	2	2	2	1	1	1	1	1	1	1	1	1	2	1	2	1	2	1	2	1	2	2	2	1	1	1	1	1	2
857	4	1	86	Maya	Mexico	AMERICA	2	2	2	1	1	2	2	1	1	2	2	2	2	1	2	2	2	2	2	1	2	1	1	1	1	2	2	1	2	1	2	1	2	1	2	2	2	2	2	2	2	2	2
858	4	1	86	Maya	Mexico	AMERICA	2	1	1	1	1	2	2	1	1	2	2	1	2	1	2	1	2	1	1	1	1	1	1	1	1	1	1	1	2	1	2	1	1	1	2	2	2	1	1	1	1	1	2
858	4	1	86	Maya	Mexico	AMERICA	2	1	1	1	1	2	2	1	1	2	2	2	2	1	2	2	2	2	1	1	2	1	2	1	1	2	2	1	2	1	2	2	2	2	2	2	2	1	1	2	1	1	2
859	4	1	86	Maya	Mexico	AMERICA	2	1	1	1	1	2	2	1	1	1	2	1	2	1	2	1	2	1	1	1	1	1	1	1	1	1	2	1	2	1	2	1	2	1	2	2	2	1	1	2	1	2	1
859	4	1	86	Maya	Mexico	AMERICA	2	2	2	1	1	2	2	1	1	2	2	2	2	1	2	2	2	1	1	1	2	1	2	1	1	2	2	1	2	1	2	2	2	2	2	2	2	2	1	2	2	2	2
860	4	1	86	Maya	Mexico	AMERICA	2	1	2	1	1	1	1	1	1	2	1	2	2	1	2	1	2	2	1	1	1	1	1	1	1	1	2	1	2	1	1	1	1	1	1	2	2	1	1	1	2	1	2
860	4	1	86	Maya	Mexico	AMERICA	2	2	2	1	1	2	2	1	2	2	2	2	2	2	2	2	2	2	1	1	1	2	1	1	1	2	2	1	2	2	2	1	1	1	2	2	2	2	1	1	2	1	2
861	4	1	86	Maya	Mexico	AMERICA	2	1	1	1	1	1	2	1	1	2	1	2	2	1	1	2	2	1	2	1	1	1	2	1	1	2	1	1	1	1	2	1	1	1	1	1	2	1	1	1	1	1	2
861	4	1	86	Maya	Mexico	AMERICA	2	2	2	1	1	2	2	1	1	2	2	2	2	1	2	2	2	2	2	2	2	2	2	1	1	2	2	2	2	1	2	2	1	1	2	2	2	2	2	2	2	1	2
862	4	1	86	Maya	Mexico	AMERICA	2	1	2	1	1	2	1	1	1	2	1	1	1	1	2	2	2	1	1	1	1	1	1	1	1	2	2	1	2	1	2	1	1	1	1	1	2	1	1	1	1	1	2
862	4	1	86	Maya	Mexico	AMERICA	2	2	2	1	1	2	2	1	1	2	2	2	2	1	2	2	2	1	1	1	1	2	1	1	2	2	2	1	2	1	2	2	2	1	1	2	2	2	2	2	1	1	2
863	4	1	86	Maya	Mexico	AMERICA	2	2	2	1	1	1	1	1	1	2	1	1	2	1	2	2	2	1	1	1	1	1	1	1	1	2	1	1	2	2	2	1	1	1	2	1	2	1	1	2	1	1	2
863	4	1	86	Maya	Mexico	AMERICA	2	2	2	1	1	2	2	1	1	2	2	2	2	2	2	2	2	2	2	2	2	2	1	1	2	2	2	1	2	2	2	2	1	2	2	2	2	1	2	2	1	1	2
864	4	1	86	Maya	Mexico	AMERICA	2	1	2	1	1	2	2	1	1	2	2	2	2	1	2	1	2	1	1	1	1	2	1	1	1	2	2	1	1	1	2	1	1	1	2	1	2	2	1	1	1	1	2
864	4	1	86	Maya	Mexico	AMERICA	2	1	2	1	1	2	2	1	1	2	2	2	2	1	2	2	2	1	2	1	1	2	1	1	2	2	2	2	2	2	2	2	2	2	2	2	2	2	1	2	1	2	2
865	4	1	86	Maya	Mexico	AMERICA	2	1	2	1	1	2	2	1	1	2	2	2	2	1	2	2	2	1	1	1	1	1	1	1	1	1	1	1	2	1	2	2	1	1	1	1	2	1	1	2	1	1	2
865	4	1	86	Maya	Mexico	AMERICA	2	1	2	1	1	2	2	1	1	2	2	2	2	1	2	2	2	1	1	1	2	1	2	1	1	2	2	1	2	1	2	2	2	1	2	1	2	1	2	2	1	2	2
868	4	1	86	Maya	Mexico	AMERICA	1	1	1	1	1	2	1	1	1	2	2	2	2	1	1	2	2	1	1	1	2	1	1	1	1	2	2	1	2	1	2	1	1	2	1	2	2	1	1	1	1	1	2
868	4	1	86	Maya	Mexico	AMERICA	2	1	2	1	1	2	2	1	1	2	2	2	2	1	2	2	2	2	2	2	2	1	2	1	1	2	2	1	2	1	2	1	2	2	1	2	2	2	2	1	2	1	2
869	4	1	86	Maya	Mexico	AMERICA	2	1	2	1	1	1	1	1	1	2	1	2	1	1	2	2	2	1	1	1	2	1	1	1	1	2	1	1	2	1	1	1	2	1	1	1	2	1	2	1	2	1	2
869	4	1	86	Maya	Mexico	AMERICA	2	1	2	1	1	2	2	2	1	2	2	2	2	1	2	2	2	1	2	1	2	2	2	1	2	2	2	1	2	1	2	2	2	2	1	2	2	2	2	2	2	1	2
870	4	1	86	Maya	Mexico	AMERICA	2	1	2	1	1	2	1	1	1	2	2	2	2	1	1	2	2	1	1	1	1	1	2	1	1	1	2	1	2	1	2	1	2	1	1	2	2	1	1	1	1	1	2
870	4	1	86	Maya	Mexico	AMERICA	2	1	2	1	1	2	2	1	1	2	2	2	2	2	2	2	2	2	1	1	2	2	2	1	1	2	2	1	2	1	2	1	2	1	2	2	2	2	1	2	1	1	2
871	4	1	86	Maya	Mexico	AMERICA	2	2	2	1	1	1	1	1	1	2	2	2	2	1	2	1	2	2	2	1	1	1	1	1	1	2	2	2	1	1	2	1	2	1	1	2	2	1	2	1	1	1	1
871	4	1	86	Maya	Mexico	AMERICA	2	2	2	1	1	1	2	2	2	2	2	2	2	1	2	1	2	2	2	1	2	2	2	1	2	2	2	2	2	2	2	2	2	1	2	2	2	2	2	2	2	2	2
872	4	1	86	Maya	Mexico	AMERICA	2	1	2	1	1	1	1	1	1	2	2	2	2	1	2	1	2	1	1	1	1	1	1	1	1	2	1	1	2	1	2	2	2	1	1	2	2	1	1	1	1	1	2
872	4	1	86	Maya	Mexico	AMERICA	2	2	2	1	1	2	2	1	1	2	2	2	2	1	2	2	2	2	1	1	1	1	2	1	1	2	2	1	2	2	2	2	2	2	1	2	2	2	2	2	2	1	2
873	4	1	86	Maya	Mexico	AMERICA	2	1	1	1	1	2	1	1	1	2	2	2	1	1	2	2	2	1	1	1	1	1	1	1	1	1	2	1	2	1	2	1	1	1	2	1	2	2	1	1	1	1	1
873	4	1	86	Maya	Mexico	AMERICA	2	1	2	1	1	2	2	1	1	2	2	2	2	2	2	2	2	1	1	1	2	1	2	1	1	2	2	1	2	2	2	2	2	2	2	2	2	2	2	1	2	1	2
875	4	1	86	Maya	Mexico	AMERICA	2	1	2	1	1	2	2	1	1	2	1	1	1	1	2	2	2	1	1	1	1	1	2	1	1	1	2	1	2	1	2	1	1	1	1	1	2	2	1	1	1	1	2
875	4	1	86	Maya	Mexico	AMERICA	2	1	2	1	1	2	2	2	1	2	2	2	1	1	2	2	2	2	2	1	1	1	2	1	1	2	2	1	2	1	2	2	2	2	2	2	2	2	2	1	1	1	2
876	4	1	86	Maya	Mexico	AMERICA	2	1	1	1	1	1	2	1	1	2	2	2	2	1	2	1	2	2	1	1	1	2	1	1	2	2	2	1	2	1	2	1	1	1	1	2	2	2	1	1	2	1	1
876	4	1	86	Maya	Mexico	AMERICA	2	1	2	2	1	2	2	2	2	2	2	2	2	2	2	1	2	2	2	1	2	2	2	1	2	2	2	1	2	1	2	1	2	1	2	2	2	2	1	1	2	2	2
877	4	1	86	Maya	Mexico	AMERICA	2	1	2	1	1	2	2	1	1	2	2	2	2	1	2	1	2	1	1	1	1	1	1	1	1	1	1	1	2	1	2	1	2	1	1	1	2	1	2	2	1	1	2
877	4	1	86	Maya	Mexico	AMERICA	2	1	2	1	1	2	2	1	1	2	2	2	2	2	2	2	2	2	1	1	1	2	2	1	1	2	2	1	2	1	2	1	2	1	2	2	2	1	2	2	1	2	2
1037	4	1	87	Pima	Mexico	AMERICA	2	1	2	1	1	2	1	1	1	2	2	2	1	1	2	1	2	1	1	1	1	1	1	1	1	1	2	1	2	1	1	1	2	2	1	1	2	1	1	1	1	2	2
1037	4	1	87	Pima	Mexico	AMERICA	2	1	2	1	1	2	2	1	1	2	2	2	2	2	2	2	2	2	1	1	2	1	2	1	1	2	2	1	2	1	2	2	2	2	2	2	2	1	2	2	1	2	2
1042	4	1	87	Pima	Mexico	AMERICA	2	1	2	1	1	2	1	1	1	2	2	2	1	1	2	1	2	1	1	1	1	1	2	1	1	1	2	1	2	1	2	1	2	1	1	1	2	1	1	1	2	1	2
1042	4	1	87	Pima	Mexico	AMERICA	2	1	2	1	1	2	1	1	1	2	2	2	2	1	2	1	2	2	2	1	2	2	2	1	1	2	2	1	2	1	2	2	2	1	2	2	2	1	2	1	2	1	2
1043	4	1	87	Pima	Mexico	AMERICA	2	1	2	1	1	2	1	1	1	2	2	1	2	1	2	1	2	2	1	1	1	1	2	1	1	2	2	1	2	1	2	1	2	2	1	1	2	1	1	1	1	1	2
1043	4	1	87	Pima	Mexico	AMERICA	2	2	2	1	1	2	1	1	1	2	2	2	2	1	2	2	2	2	1	1	2	2	2	1	1	2	2	1	2	2	2	2	2	2	2	2	2	1	2	1	1	2	2
1044	4	1	87	Pima	Mexico	AMERICA	2	1	2	1	1	2	1	1	1	2	2	1	1	1	2	2	2	1	1	1	1	1	1	1	1	1	2	1	2	1	1	1	2	1	1	2	2	2	1	1	1	2	2
1044	4	1	87	Pima	Mexico	AMERICA	2	2	2	1	1	2	2	1	1	2	2	2	2	1	2	2	2	2	1	1	2	1	1	1	1	1	2	1	2	1	2	2	2	2	1	2	2	2	2	1	2	2	2
1047	4	1	87	Pima	Mexico	AMERICA	2	1	2	1	1	1	1	1	1	2	1	2	1	1	2	2	2	1	1	1	1	-9	1	1	1	1	2	1	2	1	2	1	2	1	-9	1	2	1	1	1	1	1	2
1047	4	1	87	Pima	Mexico	AMERICA	2	1	2	1	1	2	2	1	1	2	2	2	1	1	2	2	2	2	1	1	2	-9	2	1	1	2	2	2	2	1	2	2	2	1	-9	2	2	1	2	1	2	2	2
1050	4	1	87	Pima	Mexico	AMERICA	2	1	2	1	1	2	2	1	1	2	2	2	2	1	2	1	2	2	1	1	1	1	1	1	1	1	2	1	1	1	2	2	1	1	1	2	2	1	1	1	1	1	2
1050	4	1	87	Pima	Mexico	AMERICA	2	1	2	1	1	2	2	1	1	2	2	2	2	2	2	2	2	2	1	1	1	1	1	1	1	2	2	1	2	1	2	2	2	2	2	2	2	2	2	1	1	2	2
1051	4	1	87	Pima	Mexico	AMERICA	2	1	2	1	1	2	2	1	1	2	1	2	2	1	2	2	2	2	1	1	1	1	1	1	1	1	1	1	2	1	1	2	1	1	1	1	2	1	1	1	1	1	2
1051	4	1	87	Pima	Mexico	AMERICA	2	1	2	1	1	2	2	1	1	2	2	2	2	1	2	2	2	2	1	1	1	1	1	1	2	2	2	1	2	2	2	2	1	2	2	2	2	2	2	1	1	2	2
1053	4	1	87	Pima	Mexico	AMERICA	2	1	2	1	1	2	2	1	1	2	1	1	1	1	2	1	2	1	1	1	1	1	1	1	1	2	2	1	2	1	2	1	2	1	1	1	2	1	1	1	1	1	2
1053	4	1	87	Pima	Mexico	AMERICA	2	1	2	1	1	2	2	1	1	2	2	2	2	1	2	2	2	2	2	1	2	2	2	1	1	2	2	1	2	2	2	2	2	1	2	2	2	1	1	2	2	1	2
1055	4	1	87	Pima	Mexico	AMERICA	1	1	2	1	1	2	1	1	1	2	2	2	1	1	1	1	2	1	1	1	1	1	1	1	1	2	2	2	2	1	1	1	2	1	2	2	2	2	1	1	1	2	2
1055	4	1	87	Pima	Mexico	AMERICA	2	2	2	1	1	2	2	1	1	2	2	2	2	1	2	2	2	1	2	1	1	1	2	1	2	2	2	2	2	1	2	2	2	2	2	2	2	2	2	1	1	2	2
1056	4	1	87	Pima	Mexico	AMERICA	2	1	2	1	1	1	1	1	1	2	2	2	2	1	1	2	2	2	1	1	1	1	1	1	1	2	1	1	2	1	1	1	1	1	1	2	2	1	2	1	1	1	2
1056	4	1	87	Pima	Mexico	AMERICA	2	1	2	1	1	2	2	1	1	2	2	2	2	1	2	2	2	2	2	1	1	1	2	1	1	2	2	1	2	1	2	2	2	1	2	2	2	1	2	2	1	2	2
1057	4	1	87	Pima	Mexico	AMERICA	2	1	2	1	1	2	1	1	1	2	1	1	1	1	2	2	2	1	1	1	2	1	1	1	1	1	1	1	2	1	2	1	1	1	2	1	2	1	1	1	1	2	2
1057	4	1	87	Pima	Mexico	AMERICA	2	1	2	1	1	2	2	1	1	2	2	2	2	1	2	2	2	1	1	1	2	1	2	1	2	2	2	1	2	2	2	2	1	2	2	1	2	1	2	1	1	2	2
1058	4	1	87	Pima	Mexico	AMERICA	2	1	2	1	1	2	2	1	1	2	2	2	1	1	2	2	2	1	1	1	1	1	2	1	1	1	2	1	2	1	2	2	1	1	2	2	2	1	1	1	1	1	2
1058	4	1	87	Pima	Mexico	AMERICA	2	1	2	1	1	2	2	1	1	2	2	2	2	1	2	2	2	1	1	1	1	2	2	1	1	2	2	1	2	2	2	2	1	1	2	2	2	2	2	1	1	2	2
1059	4	1	87	Pima	Mexico	AMERICA	2	1	2	1	1	1	2	1	1	2	2	1	1	1	2	2	2	1	1	1	1	1	1	1	1	2	1	1	2	1	2	1	2	1	2	1	2	1	2	1	1	2	2
1059	4	1	87	Pima	Mexico	AMERICA	2	1	2	1	1	2	2	1	1	2	2	2	1	1	2	2	2	2	1	1	1	2	2	1	1	2	2	1	2	1	2	2	2	1	2	1	2	1	2	1	2	2	2
1060	4	1	87	Pima	Mexico	AMERICA	2	1	2	1	1	2	1	1	1	2	2	2	1	1	2	1	2	1	1	1	1	1	1	1	1	2	2	1	1	2	1	1	2	1	2	1	2	1	2	1	1	2	2
1060	4	1	87	Pima	Mexico	AMERICA	2	1	2	1	1	2	2	1	1	2	2	2	1	1	2	2	2	1	1	1	1	1	1	1	2	2	2	1	2	2	2	2	2	2	2	2	2	2	2	2	1	2	2
491	5	1	71	Melanesian	Bougainville	OCEANIA	1	1	1	1	1	2	1	2	1	2	2	1	2	1	2	1	2	1	2	1	1	1	1	1	1	1	2	2	1	2	2	1	1	2	1	1	2	2	1	1	2	1	2
491	5	1	71	Melanesian	Bougainville	OCEANIA	2	1	2	2	1	2	1	2	1	2	2	2	2	2	2	2	2	1	2	1	1	2	2	1	1	2	2	2	2	2	2	1	2	2	1	1	2	2	1	1	2	2	2
655	5	1	71	Melanesian	Bougainville	OCEANIA	2	1	1	1	1	2	1	1	1	2	1	1	1	1	2	1	2	1	2	1	1	1	1	1	1	2	2	2	2	1	2	1	2	2	1	1	2	2	1	1	1	2	2
655	5	1	71	Melanesian	Bougainville	OCEANIA	2	1	1	1	1	2	1	2	1	2	1	2	2	1	2	2	2	1	2	1	1	1	2	1	1	2	2	2	2	1	2	2	2	2	1	1	2	2	1	1	2	2	2
656	5	1	71	Melanesian	Bougainville	OCEANIA	2	1	2	1	1	2	1	2	1	2	2	2	1	1	2	1	2	1	2	1	1	1	1	1	1	2	2	2	2	1	2	2	2	2	1	1	2	2	1	1	2	1	2
656	5	1	71	Melanesian	Bougainville	OCEANIA	2	1	2	2	1	2	2	2	1	2	2	2	2	2	2	1	2	1	2	1	1	1	1	1	1	2	2	2	2	2	2	2	2	2	1	1	2	2	1	1	2	2	2
660	5	1	71	Melanesian	Bougainville	OCEANIA	2	1	1	1	1	2	1	2	1	2	2	1	1	2	2	1	2	1	2	1	1	1	1	1	1	2	2	2	2	1	2	1	2	1	1	1	2	2	1	1	2	1	2
660	5	1	71	Melanesian	Bougainville	OCEANIA	2	2	2	2	1	2	1	2	1	2	2	2	2	2	2	1	2	1	2	1	1	1	2	1	1	2	2	2	2	1	2	1	2	2	1	1	2	2	1	1	2	2	2
661	5	1	71	Melanesian	Bougainville	OCEANIA	2	1	2	1	1	2	2	1	1	2	2	2	2	1	2	1	2	1	2	1	1	1	1	1	1	2	2	2	2	1	1	2	2	1	1	1	2	2	1	1	1	1	2
661	5	1	71	Melanesian	Bougainville	OCEANIA	2	1	2	1	1	2	2	2	1	2	2	2	2	1	2	2	2	1	2	1	1	2	1	1	2	2	2	2	2	1	2	2	2	1	2	1	2	2	1	1	2	2	2
662	5	1	71	Melanesian	Bougainville	OCEANIA	2	1	2	1	1	1	1	1	1	2	1	2	1	1	2	1	2	1	2	1	1	1	1	1	1	1	2	2	2	1	2	2	2	1	1	1	2	2	1	1	2	1	2
662	5	1	71	Melanesian	Bougainville	OCEANIA	2	1	2	1	1	2	1	2	1	2	2	2	2	2	2	1	2	1	2	1	1	1	1	1	1	2	2	2	2	2	2	2	2	2	2	1	2	2	2	1	2	1	2
663	5	1	71	Melanesian	Bougainville	OCEANIA	1	1	2	1	1	2	1	2	1	2	2	2	2	1	2	1	2	1	2	1	1	1	1	1	1	1	1	2	2	1	1	1	1	1	1	1	2	2	1	1	1	1	2
663	5	1	71	Melanesian	Bougainville	OCEANIA	2	2	2	1	1	2	2	2	1	2	2	2	2	2	2	2	2	1	2	1	1	1	1	1	2	2	2	2	2	1	2	1	2	2	2	1	2	2	2	1	2	2	2
664	5	1	71	Melanesian	Bougainville	OCEANIA	1	1	1	1	1	2	1	2	1	-9	2	2	2	1	2	1	2	1	2	1	1	1	1	1	1	2	2	2	1	1	2	1	2	2	1	1	2	2	1	1	2	2	2
664	5	1	71	Melanesian	Bougainville	OCEANIA	2	2	2	1	1	2	2	2	1	-9	2	2	2	1	2	1	2	1	2	1	1	2	2	1	1	2	2	2	2	2	2	1	2	2	2	1	2	2	1	1	2	2	2
787	5	1	71	Melanesian	Bougainville	OCEANIA	1	2	1	1	1	2	2	2	1	2	1	2	2	1	2	1	1	1	2	1	1	1	2	1	1	2	2	2	1	1	2	1	2	1	1	1	2	2	1	1	2	2	2
787	5	1	71	Melanesian	Bougainville	OCEANIA	2	2	2	2	1	2	2	2	1	2	2	2	2	2	2	1	2	1	2	1	1	2	2	1	1	2	2	2	2	2	2	2	2	2	1	1	2	2	1	1	2	2	2
788	5	1	71	Melanesian	Bougainville	OCEANIA	2	1	1	1	1	2	1	2	-9	2	1	2	1	1	2	1	2	1	2	1	1	1	1	1	1	2	2	2	2	1	2	1	1	1	1	1	2	2	1	1	2	2	2
788	5	1	71	Melanesian	Bougainville	OCEANIA	2	2	2	1	1	2	2	2	-9	2	2	2	1	2	2	1	2	1	2	1	2	1	2	1	2	2	2	2	2	2	2	2	2	1	2	1	2	2	1	1	2	2	2
1027	5	1	71	Melanesian	Bougainville	OCEANIA	2	1	1	1	1	2	1	1	1	2	1	2	1	1	2	1	2	1	2	1	1	1	2	1	1	1	2	2	2	1	2	1	2	1	1	1	2	2	1	1	1	2	2
1027	5	1	71	Melanesian	Bougainville	OCEANIA	2	2	2	2	1	2	1	2	1	2	2	2	2	2	2	2	2	1	2	1	1	1	2	1	1	2	2	2	2	2	2	2	2	2	2	1	2	2	2	1	2	2	2
540	5	1	75	Papuan	NewGuinea	OCEANIA	1	1	1	1	1	2	2	2	1	2	1	2	2	2	2	1	2	1	2	1	1	1	2	1	1	2	2	2	2	1	2	2	1	1	1	1	2	2	1	1	2	2	2
540	5	1	75	Papuan	NewGuinea	OCEANIA	2	2	1	1	1	2	2	2	1	2	2	2	2	2	2	1	2	2	2	1	2	2	2	1	1	2	2	2	2	1	2	2	1	2	1	1	2	2	1	1	2	2	2
541	5	1	75	Papuan	NewGuinea	OCEANIA	2	1	1	1	1	1	2	2	1	2	1	1	1	1	2	1	1	1	2	1	2	2	2	1	1	2	2	2	2	1	1	2	1	1	1	1	2	2	1	1	1	2	2
541	5	1	75	Papuan	NewGuinea	OCEANIA	2	1	1	2	1	2	2	2	1	2	2	2	2	2	2	1	1	1	2	1	2	2	2	1	1	2	2	2	2	1	2	2	1	2	2	2	2	2	1	1	2	2	2
542	5	1	75	Papuan	NewGuinea	OCEANIA	1	1	1	1	1	1	2	2	1	2	1	1	1	2	2	1	2	1	2	1	1	1	2	1	1	2	2	2	2	1	1	1	1	1	1	1	2	2	1	1	1	1	2
542	5	1	75	Papuan	NewGuinea	OCEANIA	2	2	2	1	1	2	2	2	1	2	2	1	2	2	2	2	2	1	2	1	2	2	2	1	1	2	2	2	2	1	2	2	2	2	2	1	2	2	1	1	2	2	2
543	5	1	75	Papuan	NewGuinea	OCEANIA	1	2	1	1	1	1	2	2	1	2	2	1	1	1	2	2	2	1	2	1	2	1	2	1	1	2	2	2	2	1	2	2	1	1	1	1	2	2	1	1	1	1	2
543	5	1	75	Papuan	NewGuinea	OCEANIA	2	2	1	2	1	2	2	2	1	2	2	2	2	2	2	2	2	1	2	1	2	1	2	1	1	2	2	2	2	1	2	2	2	2	1	1	2	2	2	1	2	2	2
544	5	1	75	Papuan	NewGuinea	OCEANIA	1	1	1	1	1	2	2	2	1	-9	2	1	2	2	2	2	2	1	2	1	2	2	2	1	1	2	2	2	2	2	1	1	2	1	1	1	2	2	1	1	1	1	1
544	5	1	75	Papuan	NewGuinea	OCEANIA	2	1	2	1	1	2	2	2	1	-9	2	2	2	2	2	2	2	1	2	1	2	2	2	1	2	2	2	2	2	2	2	2	2	2	1	1	2	2	2	1	2	1	2
545	5	1	75	Papuan	NewGuinea	OCEANIA	1	1	1	1	1	2	1	2	1	2	1	2	1	2	2	1	1	1	2	1	1	1	2	1	1	2	2	2	2	1	2	1	1	1	1	1	2	2	1	1	2	2	2
545	5	1	75	Papuan	NewGuinea	OCEANIA	2	2	1	1	1	2	2	2	2	2	1	2	2	2	2	2	2	1	2	1	1	2	2	2	1	2	2	2	2	1	2	2	2	2	1	1	2	2	1	1	2	2	2
546	5	1	75	Papuan	NewGuinea	OCEANIA	1	1	1	1	1	2	2	2	1	2	1	1	2	2	2	1	1	1	2	1	1	2	2	1	1	2	2	2	2	1	2	1	1	1	1	1	2	2	1	1	1	2	2
546	5	1	75	Papuan	NewGuinea	OCEANIA	1	2	2	2	1	2	2	2	2	2	1	2	2	2	2	2	2	1	2	1	2	2	2	1	1	2	2	2	2	1	2	2	1	1	1	1	2	2	1	1	2	2	2
547	5	1	75	Papuan	NewGuinea	OCEANIA	1	1	2	1	1	1	2	2	1	-9	2	2	2	2	2	2	1	1	2	1	1	1	2	1	1	2	2	2	2	1	2	1	1	1	1	1	2	2	1	1	1	2	1
547	5	1	75	Papuan	NewGuinea	OCEANIA	1	1	2	1	1	2	2	2	2	-9	2	2	2	2	2	2	2	1	2	1	2	1	2	1	1	2	2	2	2	1	2	2	2	2	1	1	2	2	1	1	2	2	2
548	5	1	75	Papuan	NewGuinea	OCEANIA	1	1	1	1	1	1	1	2	1	2	1	1	2	2	2	1	1	1	2	1	2	2	2	1	1	2	1	2	2	1	1	1	1	1	1	1	2	2	1	1	1	2	2
548	5	1	75	Papuan	NewGuinea	OCEANIA	1	2	1	1	1	2	2	2	2	2	1	1	2	2	2	2	2	1	2	1	2	2	2	1	1	2	2	2	2	1	1	2	2	2	2	1	2	2	1	1	2	2	2
549	5	1	75	Papuan	NewGuinea	OCEANIA	1	1	1	1	1	2	2	2	1	2	1	2	1	2	2	1	1	1	2	1	1	2	2	1	1	2	2	2	2	1	2	1	2	1	1	1	2	2	1	1	1	2	1
549	5	1	75	Papuan	NewGuinea	OCEANIA	1	2	2	2	1	2	2	2	1	2	2	2	2	2	2	1	2	1	2	1	1	2	2	1	2	2	2	2	2	1	2	1	2	2	1	1	2	2	1	1	1	2	2
550	5	1	75	Papuan	NewGuinea	OCEANIA	1	1	2	1	1	2	1	2	1	2	2	2	2	2	2	1	1	1	2	1	2	2	2	1	1	1	2	2	2	1	1	1	1	2	1	1	2	2	1	1	1	2	2
550	5	1	75	Papuan	NewGuinea	OCEANIA	2	2	2	1	1	2	2	2	1	2	2	2	2	2	2	2	2	2	2	1	2	2	2	1	1	2	2	2	2	1	1	2	1	2	1	1	2	2	1	1	2	2	2
551	5	1	75	Papuan	NewGuinea	OCEANIA	1	2	2	1	1	1	2	2	1	2	1	1	2	2	2	2	2	1	2	1	2	1	2	1	1	2	2	2	2	1	1	2	2	1	1	1	2	2	1	1	1	2	2
551	5	1	75	Papuan	NewGuinea	OCEANIA	1	2	2	1	1	2	2	2	1	2	2	2	2	2	2	2	2	1	2	1	2	2	2	1	2	2	2	2	2	1	2	2	2	1	1	1	2	2	1	1	1	2	2
552	5	1	75	Papuan	NewGuinea	OCEANIA	1	2	2	1	1	2	1	2	1	2	1	2	1	2	2	1	2	1	1	1	1	1	1	1	1	2	2	2	2	1	1	2	1	1	1	1	2	2	1	1	1	2	2
552	5	1	75	Papuan	NewGuinea	OCEANIA	1	2	2	1	1	2	2	2	1	2	1	2	2	2	2	2	2	1	2	1	2	2	1	1	2	2	2	2	2	1	2	2	2	2	1	1	2	2	1	1	2	2	2
553	5	1	75	Papuan	NewGuinea	OCEANIA	2	2	2	1	1	2	1	2	1	2	1	1	2	1	2	2	2	1	2	1	2	2	2	1	1	2	2	2	2	1	2	1	1	1	1	1	2	2	1	1	2	2	2
553	5	1	75	Papuan	NewGuinea	OCEANIA	2	2	2	1	1	2	2	2	1	2	2	2	2	2	2	2	2	2	2	1	2	2	2	1	1	2	2	2	2	1	2	2	1	2	1	1	2	2	1	1	2	2	2
554	5	1	75	Papuan	NewGuinea	OCEANIA	1	1	1	1	1	2	1	2	1	2	2	1	2	2	2	1	1	1	2	1	1	1	2	1	1	2	2	2	2	1	2	2	2	1	1	1	2	2	1	1	1	2	2
554	5	1	75	Papuan	NewGuinea	OCEANIA	1	1	2	1	1	2	2	2	2	2	2	1	2	2	2	1	2	1	2	1	2	1	2	1	1	2	2	2	2	1	2	2	2	2	1	1	2	2	1	1	2	2	2
555	5	1	75	Papuan	NewGuinea	OCEANIA	1	1	1	1	1	1	2	2	1	2	1	1	2	2	2	1	1	1	1	1	1	2	2	1	1	2	2	2	2	1	1	1	1	1	1	1	2	2	1	1	1	2	2
555	5	1	75	Papuan	NewGuinea	OCEANIA	2	2	1	1	1	2	2	2	1	2	2	1	2	2	2	2	2	1	1	1	2	2	2	1	2	2	2	2	2	1	1	2	2	2	2	1	2	2	1	1	2	2	2
556	5	1	75	Papuan	NewGuinea	OCEANIA	2	2	1	1	1	2	1	2	1	-9	1	1	2	1	2	1	2	1	2	1	1	1	2	1	1	2	2	2	2	1	2	2	1	2	1	1	2	2	1	1	1	2	2
556	5	1	75	Papuan	NewGuinea	OCEANIA	2	2	2	2	1	2	1	2	1	-9	2	2	2	2	2	1	2	2	2	1	2	2	2	1	1	2	2	2	2	1	2	2	2	2	1	1	2	2	1	1	2	2	2
[truncated: 3 more columns]
